# Supplementary material for: Burdens of Gastroesophageal Reflux Disease in China: Findings from the 2021 GBD Study
Source: PLoS One. 2025 Oct 17;20(10):e0334719. doi: 10.1371/journal.pone.0334719 (PMC12533892; doi:10.1371/journal.pone.0334719)
Supplement: S1 Table — (XLSX) [file pone.0334719.s001.xlsx]

## Sheet: Index
Burdens of Gastroesophageal Reflux Disease in China: Findings from the 2021 GBD Study
Zhiqiang Liang1,#; Zehui Hou1,#; Zhuomin Yu1,# ; Bing Zeng 1,; Fang Li2 ; Jingjing Wu2; Yingru Li 1,*; Zhipeng Jiang2,*
S1 Table: Details of result of Frontier analysis;
Table S1 Frontier analysis for prevalence of gastroesophageal reflux disease in 2021
Table S2 Frontier analysis for Incidence of gastroesophageal reflux disease in 2021
Table S3 Frontier analysis for YLDs of gastroesophageal reflux disease in 2021

## Sheet: Table S1
Frontier analysis for prevalence of gastroesophageal reflux disease
location	year	val	SDI	frontier	eff_diff	trend
Afghanistan	2021	12238.7036434059	0.3372	5303.46652958254	6935.23711382336	Decrease
Albania	2021	6736.76912483601	0.70685	4043.64454213307	2693.12458270294	Increase
Algeria	2021	12187.4769940833	0.659501	4043.64454213307	8143.83245195021	Decrease
American Samoa	2021	5329.43062307253	0.723728	4043.64454213307	1285.78608093946	Increase
Andorra	2021	7829.43605272121	0.869444	4043.64454213307	3785.79151058814	Increase
Angola	2021	11420.3658993523	0.453722	5303.46652958254	6116.89936976976	Increase
Antigua and Barbuda	2021	16414.7930647082	0.749887	4043.64454213307	12371.1485225751	Decrease
Argentina	2021	13655.8332073295	0.723123	4043.64454213307	9612.18866519643	Decrease
Armenia	2021	10875.2420599098	0.701833	4043.64454213307	6831.59751777669	Increase
Australia	2021	8570.51851291756	0.844253	4043.64454213307	4526.87397078449	Decrease
Austria	2021	9056.23251705297	0.853837	4043.64454213307	5012.5879749199	Decrease
Azerbaijan	2021	10860.7751744556	0.694851	4043.64454213307	6817.13063232252	Decrease
Bahamas	2021	16421.9967544717	0.805021	4043.64454213307	12378.3522123387	Decrease
Bahrain	2021	11882.3298184475	0.753043	4043.64454213307	7838.68527631442	Decrease
Bangladesh	2021	13149.1513328109	0.492421	4376.88590397579	8772.26542883509	Increase
Barbados	2021	16417.6191106687	0.746749	4043.64454213307	12373.9745685356	Decrease
Belarus	2021	11515.8084540632	0.784485	4043.64454213307	7472.16391193017	Decrease
Belgium	2021	8424.57681086204	0.853654	4043.64454213307	4380.93226872897	Increase
Belize	2021	16406.4925303523	0.610229	4226.20081534231	12180.3	Increase
Benin	2021	11408.2750043596	0.373487	5303.46652958254	6104.80847477708	Decrease
Bermuda	2021	16411.3009599669	0.821365	4043.64454213307	12367.6564178338	Decrease
Bhutan	2021	13219.8287905541	0.473062	4490.16748615277	8729.6613044013	Increase
Bolivia (Plurinational State of)	2021	16405.3495756593	0.599011	4299.69118022129	12105.658395438	Decrease
Bosnia and Herzegovina	2021	10030.0948819272	0.723078	4043.64454213307	5986.45033979418	Decrease
Botswana	2021	11410.2082187535	0.642722	4043.64454213307	7366.56367662048	Decrease
Brazil	2021	16678.0977291952	0.653044	4043.64454213307	12634.4531870622	Decrease
Brunei Darussalam	2021	6310.09710397344	0.810234	4043.64454213307	2266.45256184037	Decrease
Bulgaria	2021	10029.237157582	0.768151	4043.64454213307	5985.5926154489	Decrease
Burkina Faso	2021	11413.232300973	0.285118	5326.09715796224	6087.13514301077	Decrease
Burundi	2021	11375.3915183459	0.289374	5325.85873212844	6049.53278621746	Decrease
Cabo Verde	2021	11393.1854626892	0.533535	4323.91147577486	7069.27398691431	Decrease
Cambodia	2021	5360.97177656843	0.473621	4490.16748615277	870.80429041566	Decrease
Cameroon	2021	11397.4481354269	0.479691	4427.36315116395	6970.08498426295	Decrease
Canada	2021	7302.82669161137	0.873171	4043.64454213307	3259.1821494783	Decrease
Central African Republic	2021	11414.5806969275	0.309168	5311.18247547613	6103.39822145139	Increase
Chad	2021	11386.8140566876	0.240436	11345.6698599999	41.1441966876901	Decrease
Chile	2021	13650.1117604413	0.771515	4043.64454213307	9606.4672183082	Decrease
China	2021	4540.66476510182	0.72163	4043.64454213307	497.02022296875	Decrease
Colombia	2021	16414.4401728415	0.655443	4043.64454213307	12370.7956307085	Increase
Comoros	2021	11398.5528131238	0.475979	4427.36315116395	6971.18966195988	Decrease
Congo	2021	11394.3134069377	0.583075	4323.91147577486	7070.40193116285	Decrease
Cook Islands	2021	5347.17542779238	0.77911	4043.64454213307	1303.53088565931	Increase
Costa Rica	2021	16422.907689185	0.70034	4043.64454213307	12379.2631470519	Increase
Croatia	2021	10028.8606559898	0.798341	4043.64454213307	5985.21611385674	Decrease
Cuba	2021	16398.9796249823	0.66873	4043.64454213307	12355.3350828493	Decrease
Cyprus	2021	7862.14471851412	0.835631	4043.64454213307	3818.50017638105	Increase
Czechia	2021	10023.8684632221	0.82845	4043.64454213307	5980.22392108906	Decrease
C么te d'Ivoire	2021	11369.7009453387	NA	4043.64454213307	7326.05640320566	Increase
Democratic People's Republic of Korea	2021	4672.04612742781	0.569855	4323.91147577486	348.134651652949	Decrease
Democratic Republic of the Congo	2021	11397.8567931441	0.38318	5303.46652958254	6094.39026356151	Decrease
Denmark	2021	10081.1489681452	0.896424	4043.64454213307	6037.50442601211	Decrease
Djibouti	2021	11356.8248457288	0.487958	4376.88590397579	6979.93894175299	Decrease
Dominica	2021	16393.5247724734	0.746967	4043.64454213307	12349.8802303403	Decrease
Dominican Republic	2021	16399.7668895423	0.619388	4226.20081534231	12173.5660741999	Decrease
Ecuador	2021	16408.4593715065	0.661017	4043.64454213307	12364.8148293735	Decrease
Egypt	2021	12145.8274822351	0.606787	4299.69118022129	7846.13630201383	Decrease
El Salvador	2021	16451.6728573906	0.563775	4323.91147577486	12127.7613816157	Increase
Equatorial Guinea	2021	11401.1861418088	0.657857	4043.64454213307	7357.54159967568	Decrease
Eritrea	2021	11409.9989653607	0.403864	5303.46652958254	6106.53243577818	Decrease
Estonia	2021	11487.2721111901	0.844918	4043.64454213307	7443.63	Decrease
Eswatini	2021	11428.6125206398	0.58546	4323.91147577486	7104.70104486492	Decrease
Ethiopia	2021	11882.6460181395	0.358823	5303.46652958254	6579.17948855698	Decrease
Fiji	2021	5339.0891052814	0.675052	4043.64454213307	1295.44456314833	Increase
Finland	2021	10377.1676972719	0.859831	4043.64454213307	6333.52315513884	Decrease
France	2021	6918.8792497104	0.838365	4043.64454213307	2875.23470757733	Decrease
Gabon	2021	11408.3015855366	0.634691	4072.96130045734	7335.34028507924	Increase
Gambia	2021	11399.9493701069	0.409714	5303.46652958254	6096.48284052434	Increase
Georgia	2021	10871.0175657682	0.789519	4043.64454213307	6827.37302363516	Decrease
Germany	2021	7460.25970449798	0.902957	4043.64454213307	3416.61516236491	Increase
Ghana	2021	11423.1852148348	0.56493	4323.91147577486	7099.27373905998	Increase
Greece	2021	10330.5662946219	0.791854	4043.64454213307	6286.92175248881	Decrease
Greenland	2021	8264.37176509183	0.82621	4043.64454213307	4220.72722295876	Decrease
Grenada	2021	16394.0572565228	0.668993	4043.64454213307	12350.4127143898	Decrease
Guam	2021	5334.09044232977	0.803982	4043.64454213307	1290.4459001967	Increase
Guatemala	2021	16428.3829750527	0.539972	4323.91147577486	12104.4714992778	Increase
Guinea	2021	11410.9108950699	0.336401	5303.46652958254	6107.44436548731	Increase
Guinea-Bissau	2021	11420.6325977037	0.35311	5303.46652958254	6117.16606812119	Increase
Guyana	2021	16414.8398854296	0.650812	4043.64454213307	12371.1953432965	Increase
Haiti	2021	16419.1166572694	0.448278	5303.46652958254	11115.6501276869	Decrease
Honduras	2021	16429.0075266981	0.513037	4323.91147577486	12105.0960509233	Increase
Hungary	2021	11588.2400985852	0.790755	4043.64454213307	7544.59555645215	Decrease
Iceland	2021	6623.81025490025	0.876362	4043.64454213307	2580.16571276718	Increase
India	2021	13734.0001082437	0.575402	4323.91147577486	9410.08863246884	Decrease
Indonesia	2021	5625.63779131744	0.656868	4043.64454213307	1581.99324918437	Decrease
Iran (Islamic Republic of)	2021	11593.7897113482	0.697207	4043.64454213307	7550.14516921512	Increase
Iraq	2021	12167.6806163139	0.662626	4043.64454213307	8124.03607418081	Decrease
Ireland	2021	7857.02047394786	0.873754	4043.64454213307	3813.37593181479	Increase
Israel	2021	8371.40789333026	0.809012	4043.64454213307	4327.76335119719	Decrease
Italy	2021	9874.53847056418	0.805774	4043.64454213307	5830.89392843111	Decrease
Jamaica	2021	16407.2978553795	0.683263	4043.64454213307	12363.6533132464	Decrease
Japan	2021	6058.24753180202	0.871242	4043.64454213307	2014.60298966895	Increase
Jordan	2021	12101.6653388125	0.725307	4043.64454213307	8058.02079667944	Decrease
Kazakhstan	2021	10880.1202797066	0.725144	4043.64454213307	6836.47573757353	Decrease
Kenya	2021	11894.943525193	0.523768	4323.91147577486	7571.03204941818	Increase
Kiribati	2021	5362.96608213417	0.527187	4323.91147577486	1039.05460635931	Increase
Kuwait	2021	12099.3198468621	0.846651	4043.64454213307	8055.67530472904	Increase
Kyrgyzstan	2021	10871.1900106408	0.603979	4299.69118022129	6571.49883041953	Decrease
Lao People's Democratic Republic	2021	5338.13687488753	0.489136	4376.88590397579	961.25097091174	Decrease
Latvia	2021	11506.2439763316	0.830664	4043.64454213307	7462.59943419858	Decrease
Lebanon	2021	12239.2927077452	0.744746	4043.64454213307	8195.64816561218	Decrease
Lesotho	2021	11431.1747203865	0.510393	4323.91147577486	7107.26324461162	Decrease
Liberia	2021	11377.3657494577	0.352442	5303.46652958254	6073.89921987516	Increase
Libya	2021	12170.6525110674	0.725771	4043.64454213307	8127.00796893436	Increase
Lithuania	2021	12201.7223420319	0.856484	4043.64454213307	8158.07779989879	Decrease
Luxembourg	2021	7842.12437057798	0.884429	4043.64454213307	3798.47982844491	Decrease
Madagascar	2021	11401.9451771271	0.400247	5303.46652958254	6098.47864754451	Increase
Malawi	2021	11414.1050234567	0.384554	5303.46652958254	6110.63849387411	Increase
Malaysia	2021	5326.35710704954	0.742524	4043.64454213307	1282.71256491647	Decrease
Maldives	2021	5269.37230193749	0.650887	4043.64454213307	1225.72775980442	Decrease
Mali	2021	11393.5371234373	0.26858	5326.79632591397	6066.74079752335	Decrease
Malta	2021	7843.17822061941	0.801585	4043.64454213307	3799.53367848634	Decrease
Marshall Islands	2021	5327.85162669987	0.574091	4323.91147577486	1003.94015092501	Decrease
Mauritania	2021	11402.1447415173	0.498945	4341.47901028757	7060.66573122978	Decrease
Mauritius	2021	5342.44651782352	0.71826	4043.64454213307	1298.80197569045	Decrease
Mexico	2021	16435.3995894074	0.664575	4043.64454213307	12391.7550472743	Increase
Micronesia (Federated States of)	2021	5338.23276655575	0.587535	4323.91147577486	1014.32129078089	Increase
Monaco	2021	7859.18854847481	0.908263	4043.64454213307	3815.54400634174	Decrease
Mongolia	2021	10874.7329634752	0.617622	4226.20081534231	6648.53214813286	Increase
Montenegro	2021	10030.2767547676	0.795801	4043.64454213307	5986.63221263451	Decrease
Morocco	2021	12203.0499869847	0.562698	4323.91147577486	7879.13851120984	Decrease
Mozambique	2021	11425.0332886775	0.326463	5311.18247547613	6113.85081320132	Increase
Myanmar	2021	5359.68744756651	0.533901	4323.91147577486	1035.77597179165	Increase
Namibia	2021	11422.5803442368	0.617565	4226.20081534231	7196.37952889444	Increase
Nauru	2021	5351.46207182311	0.625178	4142.18439050837	1209.27768131474	Increase
Nepal	2021	13280.1248229753	0.433175	5303.46652958254	7976.65829339277	Increase
Netherlands	2021	5615.41665239692	0.888464	4043.64454213307	1571.77211026385	Decrease
New Zealand	2021	9832.93400600522	0.849442	4043.64454213307	5789.28946387215	Decrease
Nicaragua	2021	16418.2731193763	0.523958	4323.91147577486	12094.3616436014	Decrease
Niger	2021	11402.8863644979	0.168073	11384.706768371	18.179596126909	Increase
Nigeria	2021	11914.0072981049	0.503391	4323.91147577486	7590.09582233002	Increase
Niue	2021	5341.72310460815	0.726222	4043.64454213307	1298.07856247508	Decrease
North Macedonia	2021	10018.9568254569	0.75063	4043.64454213307	5975.31228332388	Decrease
Northern Mariana Islands	2021	5317.82254606178	0.771535	4043.64454213307	1274.17800392871	Increase
Norway	2021	4330.9390418065	0.916133	4043.64454213307	287.29449967343	Increase
Oman	2021	11913.4026419804	0.773392	4043.64454213307	7869.75809984729	Decrease
Pakistan	2021	13614.5991363077	0.504029	4323.91147577486	9290.68766053281	Increase
Palau	2021	5300.43805210904	0.754047	4043.64454213307	1256.79350997597	Decrease
Palestine	2021	12196.7177192055	0.631012	4072.96130045734	8123.75641874813	Decrease
Panama	2021	16399.2354486087	0.708865	4043.64454213307	12355.5909064756	Increase
Papua New Guinea	2021	5320.46495314918	0.417797	5303.46652958254	16.9984235666407	Decrease
Paraguay	2021	16774.6808499394	0.635718	4072.96130045734	12701.719549482	Decrease
Peru	2021	16404.9795901607	0.662054	4043.64454213307	12361.3350480277	Decrease
Philippines	2021	5631.05405414956	0.651219	4043.64454213307	1587.40951201649	Increase
Poland	2021	13282.3077079835	0.812043	4043.64454213307	9238.66316585047	Decrease
Portugal	2021	9122.01167781034	0.744152	4043.64454213307	5078.36713567727	Decrease
Puerto Rico	2021	16420.6722301383	0.825526	4043.64454213307	12377.0276880052	Decrease
Qatar	2021	11714.550333956	0.846861	4043.64454213307	7670.90579182289	Decrease
Republic of Korea	2021	6796.44889904403	0.886675	4043.64454213307	2752.80435691096	Decrease
Republic of Moldova	2021	11500.9809005393	0.732215	4043.64454213307	7457.33635840627	Decrease
Romania	2021	10029.8524121724	0.768454	4043.64454213307	5986.20787003931	Decrease
Russian Federation	2021	11466.0470285574	0.808536	4043.64454213307	7422.40248642437	Decrease
Rwanda	2021	11424.0809818411	0.435589	5303.46652958254	6120.61445225858	Increase
Saint Kitts and Nevis	2021	16403.399478909	0.754987	4043.64454213307	12359.7549367759	Decrease
Saint Lucia	2021	16400.7295892294	0.67251	4043.64454213307	12357.0850470964	Decrease
Saint Vincent and the Grenadines	2021	16391.383723919	0.637196	4072.96130045734	12318.4224234616	Decrease
Samoa	2021	5329.3272705602	0.593393	4323.91147577486	1005.41579478534	Increase
San Marino	2021	7871.56412833779	0.888005	4043.64454213307	3827.91958620472	Increase
Sao Tome and Principe	2021	11391.004206074	0.505414	4323.91147577486	7067.09273029913	Decrease
Saudi Arabia	2021	11972.1991720347	0.815143	4043.64454213307	7928.55462990163	Increase
Senegal	2021	11403.030638165	0.408054	5303.46652958254	6099.56410858247	Increase
Serbia	2021	10026.6917369028	0.792416	4043.64454213307	5983.04719476975	Decrease
Seychelles	2021	5319.28491832603	0.730151	4043.64454213307	1275.64037619296	Decrease
Sierra Leone	2021	11387.7108656177	0.358666	5303.46652958254	6084.24433603517	Decrease
Singapore	2021	6678.95438273706	0.856098	4043.64454213307	2635.30984060399	Increase
Slovakia	2021	10029.9705879425	0.810611	4043.64454213307	5986.32604580943	Decrease
Slovenia	2021	10019.2653300642	0.842431	4043.64454213307	5975.62078793117	Decrease
Solomon Islands	2021	5333.05964582837	0.42936	5303.46652958254	29.5931162458301	Increase
Somalia	2021	11412.1755560026	0.0776881	11395.0808012066	17.0947547960295	Increase
South Africa	2021	11905.2570767537	0.679627	4043.64454213307	7861.61253462064	Decrease
South Sudan	2021	11397.2671297506	0.278371	5326.41973240932	6070.84739734125	Increase
Spain	2021	7007.72169370414	0.769284	4043.64454213307	2964.07715157107	Decrease
Sri Lanka	2021	5353.68133170732	0.701535	4043.64454213307	1310.03678957425	Increase
Sudan	2021	12181.2594559773	0.54195	4323.91147577486	7857.34798020248	Decrease
Suriname	2021	16414.1299162645	0.633666	4072.96130045734	12341.1686158072	Increase
Sweden	2021	7173.28241574751	0.88688	4043.64454213307	3129.63787361444	Increase
Switzerland	2021	4609.2624099979	0.933059	4043.64454213307	565.61786786483	Decrease
Syrian Arab Republic	2021	12280.940209027	0.623004	4142.18439050837	8138.7558185186	Increase
Taiwan (Province of China)	2021	5160.01632712505	0.874747	4043.64454213307	1116.37178499198	Increase
Tajikistan	2021	10843.2604704368	0.541511	4323.91147577486	6519.34899466195	Decrease
Thailand	2021	5349.37470292382	0.682548	4043.64454213307	1305.73016079075	Increase
Timor-Leste	2021	5334.71551688166	0.444668	5303.46652958254	31.249	Increase
Togo	2021	11423.9809285036	0.408534	5303.46652958254	6120.51439892111	Increase
Tokelau	2021	5336.01828513796	0.686426	4043.64454213307	1292.37374300489	Decrease
Tonga	2021	5348.12812539161	0.62635	4142.18439050837	1205.94373488324	Increase
Trinidad and Tobago	2021	16399.5895404901	0.768763	4043.64454213307	12355.9449983571	Decrease
Tunisia	2021	12225.5990830369	0.682432	4043.64454213307	8181.95454090378	Increase
Turkmenistan	2021	10851.5742368498	0.682161	4043.64454213307	6807.92969471674	Decrease
Tuvalu	2021	5332.30270829695	0.576621	4323.91147577486	1008.39123252209	Decrease
T眉rkiye	2021	14280.9	NA	4043.64454213307	10237.2927632469	Increase
Uganda	2021	11421.3619493537	0.423261	5303.46652958254	6117.8954197712	Increase
Ukraine	2021	12000.932008378	0.760774	4043.64454213307	7957.28746624498	Decrease
United Arab Emirates	2021	11665.0581106279	0.849318	4043.64454213307	7621.41356849486	Decrease
United Kingdom	2021	10486.0284850379	0.859	4043.64454213307	6442.38394290487	Decrease
United Republic of Tanzania	2021	11409.4548967117	0.446568	5303.46652958254	6105.98836712921	Increase
United States Virgin Islands	2021	16416.2224017183	0.821831	4043.64454213307	12372.5778595852	Decrease
United States of America	2021	9861.60756457898	0.862448	4043.64454213307	5817.96302244591	Decrease
Uruguay	2021	13660.8385947589	0.719283	4043.64454213307	9617.19405262579	Increase
Uzbekistan	2021	10859.6960109104	0.662622	4043.64454213307	6816.05146877732	Decrease
Vanuatu	2021	5337.93368441542	0.473101	4490.16748615277	847.76619826265	Increase
Venezuela (Bolivarian Republic of)	2021	16427.3152049874	0.596513	4323.91147577486	12103.4037292126	Increase
Viet Nam	2021	5348.59794674861	0.627934	4142.18439050837	1206.41355624024	Decrease
Yemen	2021	12211.6916080341	0.450376	5303.46652958254	6908.22507845156	Decrease
Zambia	2021	11394.8257206491	0.505949	4323.91147577486	7070.91424487421	Increase
Zimbabwe	2021	11429.0367798121	0.473819	4490.16748615277	6938.86929365937	Increase

## Sheet: Table S2
Frontier analysis for Incidence of gastroesophageal reflux disease
location	year	val	SDI	frontier	eff_diff	trend
Afghanistan	2021	4809.18137522149	0.3372	2159.43636982053	2649.74500540096	Decrease
Albania	2021	2978.15887443702	0.70685	1658.95747452557	1319.20139991145	Increase
Algeria	2021	4793.33106135982	0.659501	1658.95747452557	3134.37358683425	Decrease
American Samoa	2021	2168.66	0.723728	1658.95747452557	509.70374160743	Increase
Andorra	2021	3191.62428265687	0.869444	1658.95747452557	1532.6668081313	Increase
Angola	2021	4514.49207266221	0.453722	2159.43636982053	2355.05570284168	Increase
Antigua and Barbuda	2021	6101.7388570088	0.749887	1658.95747452557	4442.78138248323	Decrease
Argentina	2021	4986.02029081341	0.723123	1658.95747452557	3327.06281628784	Decrease
Armenia	2021	4320.71177293427	0.701833	1658.95747452557	2661.7542984087	Increase
Australia	2021	3472.35921555212	0.844253	1658.95747452557	1813.40174102655	Increase
Austria	2021	3536.71135250459	0.853837	1658.95747452557	1877.75387797902	Decrease
Azerbaijan	2021	4315.58180205883	0.694851	1658.95747452557	2656.62432753326	Decrease
Bahamas	2021	6103.59684621647	0.805021	1658.95747452557	4444.6393716909	Increase
Bahrain	2021	4686.30118099262	0.753043	1658.95747452557	3027.34370646705	Decrease
Bangladesh	2021	5123.46177287596	0.492421	1785.32981774875	3338.13195512721	Increase
Barbados	2021	6102.17644833528	0.746749	1658.95747452557	4443.21897380971	Decrease
Belarus	2021	4519.58129304311	0.784485	1658.95747452557	2860.62381851754	Decrease
Belgium	2021	3369.09269172811	0.853654	1658.95747452557	1710.13521720254	Increase
Belize	2021	6101.12038571713	0.610229	1726.14267691289	4374.97770880424	Increase
Benin	2021	4510.44762847298	0.373487	2159.43636982053	2351.01125865245	Decrease
Bermuda	2021	6101.43536114127	0.821365	1658.95747452557	4442.4778866157	Decrease
Bhutan	2021	5149.32390586997	0.473062	1825.8802743068	3323.44363156317	Increase
Bolivia (Plurinational State of)	2021	6099.79596657879	0.599011	1753.31038899915	4346.48557757964	Decrease
Bosnia and Herzegovina	2021	4037.5760749443	0.723078	1658.95747452557	2378.61860041873	Decrease
Botswana	2021	4510.34495223765	0.642722	1658.95747452557	2851.38747771208	Decrease
Brazil	2021	6249.92949548078	0.653044	1658.95747452557	4590.97202095521	Decrease
Brunei Darussalam	2021	2625.79283457676	0.810234	1658.95747452557	966.83536005119	Decrease
Bulgaria	2021	4037.05216316303	0.768151	1658.95747452557	2378.09468863746	Decrease
Burkina Faso	2021	4512.39514801476	0.285118	2167.37680117153	2345.01834684323	Decrease
Burundi	2021	4499.10750476833	0.289374	2167.31519549633	2331.79	Decrease
Cabo Verde	2021	4504.23911030795	0.533535	1765.87194448345	2738.3671658245	Decrease
Cambodia	2021	2180.39794317096	0.473621	1825.8802743068	354.51766886416	Decrease
Cameroon	2021	4506.47867617142	0.479691	1803.41704149387	2703.06163467755	Decrease
Canada	2021	3052.03920097671	0.873171	1658.95747452557	1393.08172645114	Decrease
Central African Republic	2021	4512.24237686769	0.309168	2162.09045379547	2350.15192307222	Increase
Chad	2021	4503.58618600953	0.240436	4488.74082904446	14.8453569650701	Decrease
Chile	2021	4984.20881390472	0.771515	1658.95747452557	3325.25133937915	Decrease
China	2021	1844.30993186486	0.72163	1658.95747452557	185.35245733929	Decrease
Colombia	2021	6101.04080572728	0.655443	1658.95747452557	4442.08333120171	Decrease
Comoros	2021	4506.63197897032	0.475979	1803.41704149387	2703.21493747645	Decrease
Congo	2021	4505.46998707779	0.583075	1765.87194448345	2739.59804259434	Decrease
Cook Islands	2021	2175.8881961408	0.77911	1658.95747452557	516.93072161523	Increase
Costa Rica	2021	6103.84281919072	0.70034	1658.95747452557	4444.88534466515	Increase
Croatia	2021	4037.15078457392	0.798341	1658.95747452557	2378.19331004835	Decrease
Cuba	2021	6097.7469508737	0.66873	1658.95747452557	4438.78947634813	Decrease
Cyprus	2021	3203.53011113707	0.835631	1658.95747452557	1544.5726366115	Increase
Czechia	2021	4035.23120516803	0.82845	1658.95747452557	2376.27373064246	Decrease
C么te d'Ivoire	2021	4496.61215077646	NA	1658.95747452557	2837.65467625089	Increase
Democratic People's Republic of Korea	2021	1927.58505288121	0.569855	1765.87194448345	161.713108397759	Decrease
Democratic Republic of the Congo	2021	4506.08082627234	0.38318	2159.43636982053	2346.64445645181	Decrease
Denmark	2021	3816.95430618458	0.896424	1658.95747452557	2157.99683165901	Decrease
Djibouti	2021	4491.7474663601	0.487958	1785.32981774875	2706.41764861135	Decrease
Dominica	2021	6097.53350902297	0.746967	1658.95747452557	4438.5760344974	Decrease
Dominican Republic	2021	6098.93992077937	0.619388	1726.14267691289	4372.79724386648	Decrease
Ecuador	2021	6100.54221854902	0.661017	1658.95747452557	4441.58474402345	Decrease
Egypt	2021	4779.34462309505	0.606787	1753.31038899915	3026.0342340959	Decrease
El Salvador	2021	6109.30072387425	0.563775	1765.87194448345	4343.4287793908	Increase
Equatorial Guinea	2021	4506.1472520009	0.657857	1658.95747452557	2847.18977747533	Decrease
Eritrea	2021	4509.79092643983	0.403864	2159.43636982053	2350.3545566193	Decrease
Estonia	2021	4510.02451536416	0.844918	1658.95747452557	2851.06704083859	Decrease
Eswatini	2021	4516.42774083179	0.58546	1765.87194448345	2750.55579634834	Decrease
Ethiopia	2021	4696.52762895199	0.358823	2159.43636982053	2537.09125913146	Decrease
Fiji	2021	2172.03765413763	0.675052	1658.95747452557	513.08017961206	Increase
Finland	2021	3888.86622721327	0.859831	1658.95747452557	2229.9087526877	Decrease
France	2021	2911.02328372651	0.838365	1658.95747452557	1252.06580920094	Increase
Gabon	2021	4510.63775879147	0.634691	1669.79041034616	2840.84734844531	Increase
Gambia	2021	4507.64556560162	0.409714	2159.43636982053	2348.20919578109	Increase
Georgia	2021	4318.81209366018	0.789519	1658.95747452557	2659.85461913461	Decrease
Germany	2021	3083.09851630532	0.902957	1658.95747452557	1424.14104177975	Increase
Ghana	2021	4515.23455886524	0.56493	1765.87194448345	2749.36261438179	Increase
Greece	2021	3871.03493154833	0.791854	1658.95747452557	2212.07745702276	Decrease
Greenland	2021	3344.86432016484	0.82621	1658.95747452557	1685.90684563927	Increase
Grenada	2021	6097.09590123748	0.668993	1658.95747452557	4438.13842671191	Decrease
Guam	2021	2170.1912502159	0.803982	1658.95747452557	511.23377569033	Increase
Guatemala	2021	6105.33336617905	0.539972	1765.87194448345	4339.4614216956	Increase
Guinea	2021	4512.02266937176	0.336401	2159.43636982053	2352.58629955123	Increase
Guinea-Bissau	2021	4514.62426747399	0.35311	2159.43636982053	2355.18789765346	Increase
Guyana	2021	6101.98896556854	0.650812	1658.95747452557	4443.03149104297	Increase
Haiti	2021	6103.08592946232	0.448278	2159.43636982053	3943.64955964179	Decrease
Honduras	2021	6105.46267845567	0.513037	1765.87194448345	4339.59073397222	Increase
Hungary	2021	4448.22470270781	0.790755	1658.95747452557	2789.26722818224	Decrease
Iceland	2021	2815.75047711943	0.876362	1658.95747452557	1156.79300259386	Increase
India	2021	5351.01388347758	0.575402	1765.87194448345	3585.14193899413	Decrease
Indonesia	2021	2264.50980572871	0.656868	1658.95747452557	605.55233120314	Decrease
Iran (Islamic Republic of)	2021	4634.82574812186	0.697207	1658.95747452557	2975.86827359629	Increase
Iraq	2021	4785.36712298656	0.662626	1658.95747452557	3126.40964846099	Decrease
Ireland	2021	3201.71005934801	0.873754	1658.95747452557	1542.75258482244	Increase
Israel	2021	3356.04237087596	0.809012	1658.95747452557	1697.08489635039	Decrease
Italy	2021	3765.55976636421	0.805774	1658.95747452557	2106.60229183864	Decrease
Jamaica	2021	6100.41373713134	0.683263	1658.95747452557	4441.45626260577	Decrease
Japan	2021	2486.7882712731	0.871242	1658.95747452557	827.83079674753	Increase
Jordan	2021	4763.07331614377	0.725307	1658.95747452557	3104.1158416182	Decrease
Kazakhstan	2021	4321.91047789128	0.725144	1658.95747452557	2662.95300336571	Decrease
Kenya	2021	4700.88382274371	0.523768	1765.87194448345	2935.01187826026	Increase
Kiribati	2021	2181.19489802385	0.527187	1765.87194448345	415.323	Increase
Kuwait	2021	4764.24905629619	0.846651	1658.95747452557	3105.29158177062	Increase
Kyrgyzstan	2021	4319.30325448346	0.603979	1753.31038899915	2565.99286548431	Decrease
Lao People's Democratic Republic	2021	2171.97946221306	0.489136	1785.32981774875	386.64964446431	Decrease
Latvia	2021	4516.36826476288	0.830664	1658.95747452557	2857.41079023731	Decrease
Lebanon	2021	4809.46602889288	0.744746	1658.95747452557	3150.50855436731	Decrease
Lesotho	2021	4517.21457854355	0.510393	1766.0968458401	2751.11773270345	Decrease
Liberia	2021	4499.57	0.352442	2159.43636982053	2340.13836171247	Increase
Libya	2021	4787.1042661967	0.725771	1658.95747452557	3128.14679167113	Increase
Lithuania	2021	4698.9425181428	0.856484	1658.95747452557	3039.98504361723	Decrease
Luxembourg	2021	3195.8568320235	0.884429	1658.95747452557	1536.89935749793	Decrease
Madagascar	2021	4508.21956467113	0.400247	2159.43636982053	2348.7831948506	Increase
Malawi	2021	4512.08688573576	0.384554	2159.43636982053	2352.65051591523	Increase
Malaysia	2021	2167.3704057106	0.742524	1658.95747452557	508.41293118503	Decrease
Maldives	2021	2144.45218327598	0.650887	1658.95747452557	485.49470875041	Decrease
Mali	2021	4505.58445492284	0.26858	2167.59665465311	2337.98780026973	Decrease
Malta	2021	3196.15026034056	0.801585	1658.95747452557	1537.19278581499	Decrease
Marshall Islands	2021	2168.21957545747	0.574091	1765.87194448345	402.34763097402	Decrease
Mauritania	2021	4508.65385243772	0.498945	1772.5709844555	2736.08286798222	Increase
Mauritius	2021	2173.4493112487	0.71826	1658.95747452557	514.49183672313	Decrease
Mexico	2021	6219.29486546749	0.664575	1658.95747452557	4560.33739094192	Decrease
Micronesia (Federated States of)	2021	2171.66451016091	0.587535	1765.87194448345	405.79256567746	Increase
Monaco	2021	3202.42361406854	0.908263	1658.95747452557	1543.46613954297	Decrease
Mongolia	2021	4320.34734946785	0.617622	1726.14267691289	2594.20467255496	Increase
Montenegro	2021	4037.67699912807	0.795801	1658.95747452557	2378.7195246025	Decrease
Morocco	2021	4798.38192442809	0.562698	1765.87194448345	3032.50997994464	Decrease
Mozambique	2021	4516.22791694121	0.326463	2162.09045379547	2354.13746314574	Increase
Myanmar	2021	2180.21194518172	0.533901	1765.87194448345	414.34000069827	Increase
Namibia	2021	4514.78237073759	0.617565	1726.14267691289	2788.6396938247	Increase
Nauru	2021	2176.83731718802	0.625178	1695.23155008558	481.60576710244	Increase
Nepal	2021	5169.02987177754	0.433175	2159.43636982053	3009.59350195701	Increase
Netherlands	2021	2466.43106322862	0.888464	1658.95747452557	807.47358870305	Decrease
New Zealand	2021	3896.74199498927	0.849442	1658.95747452557	2237.7845204637	Decrease
Nicaragua	2021	6102.06837953318	0.523958	1765.87194448345	4336.19643504973	Decrease
Niger	2021	4508.77798215131	0.168073	4502.82936927061	5.94861288070024	Increase
Nigeria	2021	4707.70024643979	0.503391	1766.0968458401	2941.60340059969	Increase
Niue	2021	2172.79730098825	0.726222	1658.95747452557	513.83982646268	Decrease
North Macedonia	2021	4033.41299167882	0.75063	1658.95747452557	2374.45551715325	Decrease
Northern Mariana Islands	2021	2163.9956114515	0.771535	1658.95747452557	505.03813692593	Increase
Norway	2021	1838.34322872026	0.916133	1658.95747452557	179.38575419469	Increase
Oman	2021	4697.27483256304	0.773392	1658.95747452557	3038.31735803747	Decrease
Pakistan	2021	5322.05912318912	0.504029	1766.0968458401	3555.96227734902	Increase
Palau	2021	2156.92145193352	0.754047	1658.95747452557	497.96397740795	Decrease
Palestine	2021	4795.52115459303	0.631012	1669.79041034616	3125.73074424687	Decrease
Panama	2021	6098.41815852417	0.708865	1658.95747452557	4439.4606839986	Decrease
Papua New Guinea	2021	2165.40869093506	0.417797	2159.43636982053	5.97232111453013	Decrease
Paraguay	2021	6177.94948497182	0.635718	1669.79041034616	4508.15907462566	Decrease
Peru	2021	6099.0309832886	0.662054	1658.95747452557	4440.07350876303	Decrease
Philippines	2021	2266.37403925213	0.651219	1658.95747452557	607.41656472656	Increase
Poland	2021	5053.59612633252	0.812043	1658.95747452557	3394.63865180695	Decrease
Portugal	2021	3563.16605428133	0.744152	1658.95747452557	1904.20857975576	Decrease
Puerto Rico	2021	6102.83927231586	0.825526	1658.95747452557	4443.88179779029	Decrease
Qatar	2021	4629.60115293493	0.846861	1658.95747452557	2970.64367840936	Decrease
Republic of Korea	2021	2777.10676324773	0.886675	1658.95747452557	1118.14928872216	Decrease
Republic of Moldova	2021	4515.10815734306	0.732215	1658.95747452557	2856.15068281749	Decrease
Romania	2021	4037.36515306401	0.768454	1658.95747452557	2378.40767853844	Decrease
Russian Federation	2021	4543.38861996336	0.808536	1658.95747452557	2884.43114543779	Decrease
Rwanda	2021	4515.44699109175	0.435589	2159.43636982053	2356.01062127122	Increase
Saint Kitts and Nevis	2021	6100.03204485324	0.754987	1658.95747452557	4441.07457032767	Decrease
Saint Lucia	2021	6098.60770691986	0.67251	1658.95747452557	4439.65023239429	Decrease
Saint Vincent and the Grenadines	2021	6097.05982106629	0.637196	1669.79041034616	4427.26941072013	Decrease
Samoa	2021	2168.4679632093	0.593393	1765.87194448345	402.59601872585	Increase
San Marino	2021	3207.15948077967	0.888005	1658.95747452557	1548.2020062541	Increase
Sao Tome and Principe	2021	4504.04079563704	0.505414	1766.0968458401	2737.94394979694	Decrease
Saudi Arabia	2021	4719.5693126877	0.815143	1658.95747452557	3060.61183816213	Increase
Senegal	2021	4508.28644697692	0.408054	2159.43636982053	2348.85007715639	Increase
Serbia	2021	4036.16315710035	0.792416	1658.95747452557	2377.20568257478	Decrease
Seychelles	2021	2164.18582831683	0.730151	1658.95747452557	505.22835379126	Decrease
Sierra Leone	2021	4503.42781645644	0.358666	2159.43636982053	2343.99144663591	Decrease
Singapore	2021	2734.60375562988	0.856098	1658.95747452557	1075.64628110431	Increase
Slovakia	2021	4037.45741178328	0.810611	1658.95747452557	2378.49993725771	Decrease
Slovenia	2021	4033.54513379849	0.842431	1658.95747452557	2374.58765927292	Decrease
Solomon Islands	2021	2170.17136557534	0.42936	2159.43636982053	10.7349957548099	Increase
Somalia	2021	4510.59694111009	0.0776881	4505.05747609445	5.53946501563951	Increase
South Africa	2021	4703.74717045852	0.679627	1658.95747452557	3044.78969593295	Decrease
South Sudan	2021	4506.98373933304	0.278371	2167.47391330075	2339.50982603229	Increase
Spain	2021	2941.1683161698	0.769284	1658.95747452557	1282.21084164423	Decrease
Sri Lanka	2021	2177.94425295716	0.701535	1658.95747452557	518.98677843159	Increase
Sudan	2021	4791.8457215985	0.54195	1765.87194448345	3025.97377711505	Decrease
Suriname	2021	6101.56238550134	0.633666	1669.79041034616	4431.77197515518	Increase
Sweden	2021	2952.96483302371	0.88688	1658.95747452557	1294.00735849814	Increase
Switzerland	2021	2091.02337058499	0.933059	1658.95747452557	432.06589605942	Decrease
Syrian Arab Republic	2021	4826.65057011478	0.623004	1695.23155008558	3131.4190200292	Increase
Taiwan (Province of China)	2021	2075.48414851317	0.874747	1658.95747452557	416.527	Increase
Tajikistan	2021	4310.46863825442	0.541511	1765.87194448345	2544.59669377097	Decrease
Thailand	2021	2176.36382580405	0.682548	1658.95747452557	517.40635127848	Increase
Timor-Leste	2021	2170.7641307147	0.444668	2159.43636982053	11.3277608941698	Increase
Togo	2021	4515.29488957133	0.408534	2159.43636982053	2355.8585197508	Increase
Tokelau	2021	2170.94282364783	0.686426	1658.95747452557	511.98534912226	Decrease
Tonga	2021	2175.88176691606	0.62635	1695.23155008558	480.65021683048	Increase
Trinidad and Tobago	2021	6098.72805190796	0.768763	1658.95747452557	4439.77057738239	Decrease
Tunisia	2021	4805.79254442894	0.682432	1658.95747452557	3146.83506990337	Increase
Turkmenistan	2021	4312.04560796206	0.682161	1658.95747452557	2653.08813343649	Decrease
Tuvalu	2021	2169.18347285969	0.576621	1765.87194448345	403.31152837624	Decrease
T眉rkiye	2021	5286.74671046093	NA	1658.95747452557	3627.78923593536	Increase
Uganda	2021	4514.61946791342	0.423261	2159.43636982053	2355.18309809289	Increase
Ukraine	2021	4717.33604092789	0.760774	1658.95747452557	3058.37856640232	Decrease
United Arab Emirates	2021	4617.67511223332	0.849318	1658.95747452557	2958.71763770775	Decrease
United Kingdom	2021	4041.44852334691	0.859	1658.95747452557	2382.49104882134	Decrease
United Republic of Tanzania	2021	4511.07154020398	0.446568	2159.43636982053	2351.63517038345	Increase
United States Virgin Islands	2021	6102.7545893317	0.821831	1658.95747452557	4443.79711480613	Decrease
United States of America	2021	3880.13364677714	0.862448	1658.95747452557	2221.17617225157	Decrease
Uruguay	2021	4987.35022295649	0.719283	1658.95747452557	3328.39274843092	Increase
Uzbekistan	2021	4315.65716430536	0.662622	1658.95747452557	2656.69968977979	Decrease
Vanuatu	2021	2172.04312127345	0.473101	1825.8802743068	346.16284696665	Increase
Venezuela (Bolivarian Republic of)	2021	6106.06545966903	0.596513	1765.87194448345	4340.19351518558	Increase
Viet Nam	2021	2175.56481134198	0.627934	1695.23155008558	480.333	Decrease
Yemen	2021	4801.22593858373	0.450376	2159.43636982053	2641.7895687632	Increase
Zambia	2021	4505.58980271345	0.505949	1766.0968458401	2739.49295687335	Increase
Zimbabwe	2021	4517.24887689532	0.473819	1825.8802743068	2691.36860258852	Increase

## Sheet: Table S3
Frontier analysis for YLDs of gastroesophageal reflux disease
location	year	val	SDI	frontier	eff_diff	trend
Afghanistan	2021	92.6986	0.3372	40.7608	51.9378	Decrease
Albania	2021	51.9086	0.70685	31.3309	20.5777	Increase
Algeria	2021	93.6499	0.659501	31.3309	62.3191	Decrease
American Samoa	2021	40.7442	0.723728	31.3309	9.41335	Decrease
Andorra	2021	60.3016	0.869444	31.3309	28.9708	Decrease
Angola	2021	87.2553	0.453722	40.6791	46.5762	Increase
Antigua and Barbuda	2021	126.32550395799	0.749887	31.3309	94.9946	Decrease
Argentina	2021	105.12724342947	0.723123	31.3309	73.7964	Decrease
Armenia	2021	83.8474	0.701833	31.3309	52.5166	Increase
Australia	2021	65.8632	0.844253	31.3309	34.5323	Increase
Austria	2021	69.8835	0.853837	31.3309	38.5527	Decrease
Azerbaijan	2021	83.7767	0.694851	31.3309	52.4458	Decrease
Bahamas	2021	126.49543643028	0.805021	31.3309	95.1646	Decrease
Bahrain	2021	91.0867	0.753043	31.3309	59.7559	Decrease
Bangladesh	2021	100.81447739498	0.492421	33.8647	66.9497	Increase
Barbados	2021	126.57917660582	0.746749	31.3309	95.2483	Decrease
Belarus	2021	88.3861	0.784485	31.3309	57.0553	Decrease
Belgium	2021	64.8259	0.853654	31.3309	33.4951	Increase
Belize	2021	126.44747661805	0.610229	32.7414	93.7061	Decrease
Benin	2021	87.5166	0.373487	40.6791	46.8376	Increase
Bermuda	2021	126.89869457053	0.821365	31.3309	95.5678	Decrease
Bhutan	2021	101.72674245792	0.473062	34.7206	67.0061	Increase
Bolivia (Plurinational State of)	2021	126.231	0.599011	33.3148	92.9166	Decrease
Bosnia and Herzegovina	2021	76.9618	0.723078	31.3309	45.6309	Decrease
Botswana	2021	86.8809	0.642722	31.3309	55.55	Decrease
Brazil	2021	127.61317943504	0.653044	31.3309	96.2823	Decrease
Brunei Darussalam	2021	48.6007	0.810234	31.3309	17.2699	Decrease
Bulgaria	2021	77.0596	0.768151	31.3309	45.7287	Decrease
Burkina Faso	2021	87.8456	0.285118	40.9023	46.9433	Increase
Burundi	2021	87.4096	0.289374	40.8836	46.526	Decrease
Cabo Verde	2021	87.6831	0.533535	33.4575	54.2256	Decrease
Cambodia	2021	41.2308	0.473621	34.7206	6.51014	Increase
Cameroon	2021	87.4317	0.479691	34.2398	53.1919	Increase
Canada	2021	56.249	0.873171	31.3309	24.9181	Decrease
Central African Republic	2021	86.8834	0.309168	40.8836	45.9999	Increase
Chad	2021	87.2388	0.240436	86.2193	1.01945641875001	Decrease
Chile	2021	104.83425060856	0.771515	31.3309	73.5034	Decrease
China	2021	35.1173	0.72163	31.3309	3.78647	Decrease
Colombia	2021	126.70533607768	0.655443	31.3309	95.3745	Increase
Comoros	2021	87.6565	0.475979	34.2398	53.4166	Increase
Congo	2021	87.1023	0.583075	33.4575	53.6448	Decrease
Cook Islands	2021	41.0179	0.77911	31.3309	9.68708	Increase
Costa Rica	2021	126.51575509917	0.70034	31.3309	95.1849	Decrease
Croatia	2021	77.1626	0.798341	31.3309	45.8318	Decrease
Cuba	2021	126.64833772234	0.66873	31.3309	95.3175	Decrease
Cyprus	2021	60.6171	0.835631	31.3309	29.2862	Increase
Czechia	2021	76.9885	0.82845	31.3309	45.6577	Increase
C么te d'Ivoire	2021	87.2663	NA	31.3309	55.9355	Increase
Democratic People's Republic of Korea	2021	36.2239	0.569855	33.4575	2.76637	Decrease
Democratic Republic of the Congo	2021	87.0441	0.38318	40.6791	46.3651	Increase
Denmark	2021	77.7944	0.896424	31.3309	46.4635	Increase
Djibouti	2021	87.4606	0.487958	33.8647	53.5959	Decrease
Dominica	2021	126.24323989723	0.746967	31.3309	94.9124	Decrease
Dominican Republic	2021	126.31382354454	0.619388	32.7414	93.5725	Decrease
Ecuador	2021	126.48444607971	0.661017	31.3309	95.1536	Decrease
Egypt	2021	93.3016	0.606787	33.3148	59.9868	Decrease
El Salvador	2021	126.62713609294	0.563775	33.4575	93.1696	Increase
Equatorial Guinea	2021	87.0384	0.657857	31.3309	55.7075	Increase
Eritrea	2021	87.3423	0.403864	40.6791	46.6632	Increase
Estonia	2021	88.3414	0.844918	31.3309	57.0106	Decrease
Eswatini	2021	86.7117	0.58546	33.4575	53.2542	Decrease
Ethiopia	2021	91.0283	0.358823	40.6791	50.3492	Increase
Fiji	2021	40.9031	0.675052	31.3309	9.57228	Decrease
Finland	2021	79.8708	0.859831	31.3309	48.5399	Decrease
France	2021	53.2082	0.838365	31.3309	21.8773	Increase
Gabon	2021	87.0685	0.634691	31.5523	55.5162	Increase
Gambia	2021	87.3332	0.409714	40.6791	46.6541	Decrease
Georgia	2021	83.6194	0.789519	31.3309	52.2885	Decrease
Germany	2021	57.3885	0.902957	31.3309	26.0577	Increase
Ghana	2021	87.7715	0.56493	33.4575	54.314	Increase
Greece	2021	79.6108	0.791854	31.3309	48.2799	Decrease
Greenland	2021	63.495	0.82621	31.3309	32.1642	Increase
Grenada	2021	126.10865085567	0.668993	31.3309	94.7778	Decrease
Guam	2021	41.1633	0.803982	31.3309	9.83247	Increase
Guatemala	2021	125.81474695901	0.539972	33.4575	92.3572	Increase
Guinea	2021	87.584	0.336401	40.7608	46.8232	Increase
Guinea-Bissau	2021	87.5728	0.35311	40.6791	46.8938	Increase
Guyana	2021	125.23132987071	0.650812	31.3309	93.9005	Decrease
Haiti	2021	125.66925432927	0.448278	40.6791	84.9902	Decrease
Honduras	2021	126.29605035057	0.513037	33.4575	92.8385	Decrease
Hungary	2021	89.1532	0.790755	31.3309	57.8223	Increase
Iceland	2021	51.1411	0.876362	31.3309	19.8102	Increase
India	2021	104.76894105604	0.575402	33.4575	71.3114	Increase
Indonesia	2021	43.3937	0.656868	31.3309	12.0628	Increase
Iran (Islamic Republic of)	2021	88.7701	0.697207	31.3309	57.4392	Increase
Iraq	2021	92.7077	0.662626	31.3309	61.3768	Decrease
Ireland	2021	60.5248	0.873754	31.3309	29.1939	Decrease
Israel	2021	64.6422	0.809012	31.3309	33.3114	Decrease
Italy	2021	76.0509	0.805774	31.3309	44.72	Increase
Jamaica	2021	126.69013773032	0.683263	31.3309	95.3593	Decrease
Japan	2021	46.9274	0.871242	31.3309	15.5965	Increase
Jordan	2021	92.8389	0.725307	31.3309	61.508	Decrease
Kazakhstan	2021	83.5672	0.725144	31.3309	52.2363	Decrease
Kenya	2021	91.1639	0.523768	33.4575	57.7064	Increase
Kiribati	2021	41.0958	0.527187	33.4575	7.63833	Increase
Kuwait	2021	92.8224	0.846651	31.3309	61.4916	Increase
Kyrgyzstan	2021	83.8584	0.603979	33.3148	50.5436	Increase
Lao People's Democratic Republic	2021	41.2366	0.489136	33.8647	7.37190650114999	Increase
Latvia	2021	88.3716	0.830664	31.3309	57.0407	Decrease
Lebanon	2021	93.4892	0.744746	31.3309	62.1583	Decrease
Lesotho	2021	86.5527	0.510393	33.4575	53.0952	Decrease
Liberia	2021	86.4164	0.352442	40.6791	45.7373	Increase
Libya	2021	93.1348	0.725771	31.3309	61.804	Increase
Lithuania	2021	93.72	0.856484	31.3309	62.3891	Decrease
Luxembourg	2021	60.4634	0.884429	31.3309	29.1325	Decrease
Madagascar	2021	87.664	0.400247	40.6791	46.985	Increase
Malawi	2021	87.5788	0.384554	40.6791	46.8998	Increase
Malaysia	2021	41.0542	0.742524	31.3309	9.72329	Decrease
Maldives	2021	40.7446	0.650887	31.3309	9.41376	Decrease
Mali	2021	87.2863	0.26858	40.9078	46.3785	Increase
Malta	2021	60.5083	0.801585	31.3309	29.1774	Decrease
Marshall Islands	2021	40.7629	0.574091	33.4575	7.3054	Decrease
Mauritania	2021	87.8063	0.498945	33.5917	54.2147	Increase
Mauritius	2021	40.9644	0.71826	31.3309	9.63352	Decrease
Mexico	2021	126.27755042388	0.664575	31.3309	94.9467	Increase
Micronesia (Federated States of)	2021	40.9547	0.587535	33.4575	7.49720077537999	Decrease
Monaco	2021	60.6055	0.908263	31.3309	29.2746	Decrease
Mongolia	2021	83.6406	0.617622	32.7414	50.8992	Increase
Montenegro	2021	77.1118	0.795801	31.3309	45.781	Decrease
Morocco	2021	93.2687	0.562698	33.4575	59.8112	Decrease
Mozambique	2021	86.855	0.326463	40.7623	46.0926	Decrease
Myanmar	2021	41.2876	0.533901	33.4575	7.83013	Increase
Namibia	2021	87.3802	0.617565	32.7414	54.6388	Decrease
Nauru	2021	40.9863	0.625178	32.086	8.9003	Increase
Nepal	2021	101.37273618161	0.433175	40.6791	60.6937	Increase
Netherlands	2021	43.3381	0.888464	31.3309	12.0073	Decrease
New Zealand	2021	75.4536	0.849442	31.3309	44.1227	Increase
Nicaragua	2021	126.24127040613	0.523958	33.4575	92.7838	Decrease
Niger	2021	87.6776	0.168073	87.1056	0.571981572799999	Increase
Nigeria	2021	91.3557	0.503391	33.4575	57.8982	Increase
Niue	2021	41.0049	0.726222	31.3309	9.67408	Decrease
North Macedonia	2021	76.9579	0.75063	31.3309	45.627	Decrease
Northern Mariana Islands	2021	41.005	0.771535	31.3309	9.6741	Increase
Norway	2021	33.3703	0.916133	31.3309	2.03945	Increase
Oman	2021	91.5249	0.773392	31.3309	60.194	Decrease
Pakistan	2021	104.07841349908	0.504029	33.4575	70.6209	Decrease
Palau	2021	40.6263	0.754047	31.3309	9.29548	Decrease
Palestine	2021	93.3283	0.631012	31.5523	61.776	Decrease
Panama	2021	126.46555110464	0.708865	31.3309	95.1347	Decrease
Papua New Guinea	2021	40.824	0.417797	40.6791	0.144994221210005	Increase
Paraguay	2021	128.91479814395	0.635718	31.5523	97.3625	Decrease
Peru	2021	126.73258846059	0.662054	31.3309	95.4017	Decrease
Philippines	2021	43.326	0.651219	31.3309	11.9951	Increase
Poland	2021	102.08827349792	0.812043	31.3309	70.7574	Increase
Portugal	2021	70.1974	0.744152	31.3309	38.8665	Increase
Puerto Rico	2021	126.57764689788	0.825526	31.3309	95.2468	Decrease
Qatar	2021	89.8204	0.846861	31.3309	58.4896	Decrease
Republic of Korea	2021	52.4525	0.886675	31.3309	21.1216	Decrease
Republic of Moldova	2021	88.463	0.732215	31.3309	57.1321	Decrease
Romania	2021	77.2836	0.768454	31.3309	45.9527	Increase
Russian Federation	2021	87.6999	0.808536	31.3309	56.369	Decrease
Rwanda	2021	87.6735	0.435589	40.6791	46.9945	Increase
Saint Kitts and Nevis	2021	126.22031059711	0.754987	31.3309	94.8895	Decrease
Saint Lucia	2021	126.08004125379	0.67251	31.3309	94.7492	Decrease
Saint Vincent and the Grenadines	2021	126.06463219492	0.637196	31.5523	94.5123	Decrease
Samoa	2021	40.9161	0.593393	33.4575	7.45855	Decrease
San Marino	2021	60.6832	0.888005	31.3309	29.3523	Increase
Sao Tome and Principe	2021	87.7227	0.505414	33.4575	54.2652	Decrease
Saudi Arabia	2021	91.6256	0.815143	31.3309	60.2948	Decrease
Senegal	2021	87.4425	0.408054	40.6791	46.7635	Increase
Serbia	2021	77.1248	0.792416	31.3309	45.7939	Decrease
Seychelles	2021	40.9321	0.730151	31.3309	9.6012	Decrease
Sierra Leone	2021	87.3527	0.358666	40.6791	46.6736	Increase
Singapore	2021	51.832	0.856098	31.3309	20.5012	Increase
Slovakia	2021	77.1223	0.810611	31.3309	45.7914	Increase
Slovenia	2021	77.0131	0.842431	31.3309	45.6822	Increase
Solomon Islands	2021	40.9856	0.42936	40.6791	0.306556846110006	Increase
Somalia	2021	87.3333	0.0776881	87.1559	0.177316182470008	Increase
South Africa	2021	90.3242	0.679627	31.3309	58.9934	Decrease
South Sudan	2021	86.9177	0.278371	40.9078	46.0099	Increase
Spain	2021	54.0081	0.769284	31.3309	22.6773	Decrease
Sri Lanka	2021	41.1257	0.701535	31.3309	9.79485	Increase
Sudan	2021	93.4618	0.54195	33.4575	60.0043	Decrease
Suriname	2021	125.92071889094	0.633666	31.5523	94.3684	Decrease
Sweden	2021	55.3696	0.88688	31.3309	24.0387	Increase
Switzerland	2021	35.4298	0.933059	31.3309	4.09895	Decrease
Syrian Arab Republic	2021	94.0149	0.623004	32.086	61.9289	Increase
Taiwan (Province of China)	2021	39.96	0.874747	31.3309	8.62912	Increase
Tajikistan	2021	83.6855	0.541511	33.4575	50.228	Decrease
Thailand	2021	41.2417	0.682548	31.3309	9.91087	Increase
Timor-Leste	2021	41.0267	0.444668	40.6791	0.347604863250005	Increase
Togo	2021	87.7878	0.408534	40.6791	47.1088	Increase
Tokelau	2021	40.9808	0.686426	31.3309	9.64992	Decrease
Tonga	2021	41.1544	0.62635	32.086	9.06836	Decrease
Trinidad and Tobago	2021	126.01687181635	0.768763	31.3309	94.686	Decrease
Tunisia	2021	93.6974	0.682432	31.3309	62.3666	Decrease
Turkmenistan	2021	83.7554	0.682161	31.3309	52.4245	Decrease
Tuvalu	2021	41.0372	0.576621	33.4575	7.57972783552999	Decrease
T眉rkiye	2021	109.67214789837	NA	31.3309	78.3413	Increase
Uganda	2021	87.5798	0.423261	40.6791	46.9008	Increase
Ukraine	2021	91.8888	0.760774	31.3309	60.5579	Decrease
United Arab Emirates	2021	89.6846	0.849318	31.3309	58.3538	Decrease
United Kingdom	2021	80.6426	0.859	31.3309	49.3117	Decrease
United Republic of Tanzania	2021	87.5758	0.446568	40.6791	46.8968	Increase
United States Virgin Islands	2021	126.33786399584	0.821831	31.3309	95.007	Decrease
United States of America	2021	75.1773	0.862448	31.3309	43.8465	Decrease
Uruguay	2021	105.10452787953	0.719283	31.3309	73.7737	Decrease
Uzbekistan	2021	83.6685	0.662622	31.3309	52.3377	Decrease
Vanuatu	2021	41.0747	0.473101	34.7206	6.35411	Increase
Venezuela (Bolivarian Republic of)	2021	126.57821524083	0.596513	33.4575	93.1207	Decrease
Viet Nam	2021	41.3874	0.627934	32.086	9.30133	Decrease
Yemen	2021	93.3574	0.450376	40.6791	52.6783	Increase
Zambia	2021	87.0551	0.505949	33.4575	53.5976	Decrease
Zimbabwe	2021	87.3516	0.473819	34.7206	52.631	Decrease
