# Supplementary material for: Burdens of Gastroesophageal Reflux Disease in China: Findings from the 2021 GBD Study
Source: PLoS One. 2025 Oct 17;20(10):e0334719. doi: 10.1371/journal.pone.0334719 (PMC12533892; doi:10.1371/journal.pone.0334719)
Supplement: S2 Table — (XLSX) [file pone.0334719.s002.xlsx]

## Sheet: Index
Burdens of Gastroesophageal Reflux Disease in China: Findings from the 2021 GBD Study
Zhiqiang Liang1,#; Zehui Hou1,#; Zhuomin Yu1,# ; Bing Zeng 1,; Fang Li2 ; Jingjing Wu2; Yingru Li 1,*; Zhipeng Jiang2,*
S2Table. Details of result of Nordpred models
Table S1 Nordpred models for ASR of gastroesophageal reflux disease
Table S2 Nordpred models for number of gastroesophageal reflux disease

## Sheet: Table S1
	ASR	year	sex
Norpred_Incidence	1598.83	1990	Both
Norpred_Incidence	1576.63	1991	Both
Norpred_Incidence	1556	1992	Both
Norpred_Incidence	1538.16	1993	Both
Norpred_Incidence	1524.41	1994	Both
Norpred_Incidence	1514.79	1995	Both
Norpred_Incidence	1509.62	1996	Both
Norpred_Incidence	1507.72	1997	Both
Norpred_Incidence	1507.34	1998	Both
Norpred_Incidence	1507.51	1999	Both
Norpred_Incidence	1505.35	2000	Both
Norpred_Incidence	1500.89	2001	Both
Norpred_Incidence	1496.4	2002	Both
Norpred_Incidence	1492.45	2003	Both
Norpred_Incidence	1489.92	2004	Both
Norpred_Incidence	1487.81	2005	Both
Norpred_Incidence	1477.16	2006	Both
Norpred_Incidence	1455	2007	Both
Norpred_Incidence	1429.48	2008	Both
Norpred_Incidence	1409.24	2009	Both
Norpred_Incidence	1401.67	2010	Both
Norpred_Incidence	1404.15	2011	Both
Norpred_Incidence	1408.99	2012	Both
Norpred_Incidence	1415.62	2013	Both
Norpred_Incidence	1423.82	2014	Both
Norpred_Incidence	1432.48	2015	Both
Norpred_Incidence	1455.78	2016	Both
Norpred_Incidence	1495.73	2017	Both
Norpred_Incidence	1532.86	2018	Both
Norpred_Incidence	1548.26	2019	Both
Norpred_Incidence	1547.21	2020	Both
Norpred_Incidence	1547.27	2021	Both
Norpred_Incidence	1573.02	2022	Both
Norpred_Incidence	1584.22	2023	Both
Norpred_Incidence	1595.41	2024	Both
Norpred_Incidence	1606.59	2025	Both
Norpred_Incidence	1617.75	2026	Both
Norpred_Incidence	1628.89	2027	Both
Norpred_Incidence	1634.73	2028	Both
Norpred_Incidence	1640.56	2029	Both
Norpred_Incidence	1646.37	2030	Both
Norpred_Incidence	1652.16	2031	Both
Norpred_Incidence	1657.93	2032	Both
Norpred_Incidence	1658.34	2033	Both
Norpred_Incidence	1658.74	2034	Both
Norpred_Incidence	1659.11	2035	Both
Norpred_Incidence	1659.47	2036	Both
Norpred_Incidence	1659.83	2037	Both
Norpred_Incidence	1661.1	2038	Both
Norpred_Incidence	1662.35	2039	Both
Norpred_Incidence	1663.59	2040	Both
Norpred_Incidence	1664.82	2041	Both
Norpred_Incidence	1666.05	2042	Both
Norpred_Incidence	1667.29	2043	Both
Norpred_Incidence	1668.53	2044	Both
Norpred_Incidence	1713.59	1990	Female
Norpred_Incidence	1694.5	1991	Female
Norpred_Incidence	1676.07	1992	Female
Norpred_Incidence	1659.26	1993	Female
Norpred_Incidence	1645.71	1994	Female
Norpred_Incidence	1634.96	1995	Female
Norpred_Incidence	1626.66	1996	Female
Norpred_Incidence	1619.83	1997	Female
Norpred_Incidence	1613.7	1998	Female
Norpred_Incidence	1609.15	1999	Female
Norpred_Incidence	1604.15	2000	Female
Norpred_Incidence	1598.5	2001	Female
Norpred_Incidence	1593.39	2002	Female
Norpred_Incidence	1589.18	2003	Female
Norpred_Incidence	1587.04	2004	Female
Norpred_Incidence	1585.32	2005	Female
Norpred_Incidence	1575.53	2006	Female
Norpred_Incidence	1554.88	2007	Female
Norpred_Incidence	1530.88	2008	Female
Norpred_Incidence	1512.1	2009	Female
Norpred_Incidence	1505.22	2010	Female
Norpred_Incidence	1507.71	2011	Female
Norpred_Incidence	1512.26	2012	Female
Norpred_Incidence	1518.33	2013	Female
Norpred_Incidence	1525.96	2014	Female
Norpred_Incidence	1533.76	2015	Female
Norpred_Incidence	1556.97	2016	Female
Norpred_Incidence	1597.84	2017	Female
Norpred_Incidence	1635.69	2018	Female
Norpred_Incidence	1650.47	2019	Female
Norpred_Incidence	1648.2	2020	Female
Norpred_Incidence	1646.77	2021	Female
Norpred_Incidence	1671.91	2022	Female
Norpred_Incidence	1683.17	2023	Female
Norpred_Incidence	1694.42	2024	Female
Norpred_Incidence	1705.68	2025	Female
Norpred_Incidence	1716.93	2026	Female
Norpred_Incidence	1728.18	2027	Female
Norpred_Incidence	1734.74	2028	Female
Norpred_Incidence	1741.31	2029	Female
Norpred_Incidence	1747.87	2030	Female
Norpred_Incidence	1754.43	2031	Female
Norpred_Incidence	1760.99	2032	Female
Norpred_Incidence	1762.84	2033	Female
Norpred_Incidence	1764.69	2034	Female
Norpred_Incidence	1766.54	2035	Female
Norpred_Incidence	1768.39	2036	Female
Norpred_Incidence	1770.24	2037	Female
Norpred_Incidence	1772.53	2038	Female
Norpred_Incidence	1774.83	2039	Female
Norpred_Incidence	1777.13	2040	Female
Norpred_Incidence	1779.43	2041	Female
Norpred_Incidence	1781.72	2042	Female
Norpred_Incidence	1784.02	2043	Female
Norpred_Incidence	1786.32	2044	Female
Norpred_Incidence	1490.08	1990	Male
Norpred_Incidence	1465.2	1991	Male
Norpred_Incidence	1442.71	1992	Male
Norpred_Incidence	1424	1993	Male
Norpred_Incidence	1410.16	1994	Male
Norpred_Incidence	1401.6	1995	Male
Norpred_Incidence	1399.26	1996	Male
Norpred_Incidence	1401.83	1997	Male
Norpred_Incidence	1406.68	1998	Male
Norpred_Incidence	1411.2	1999	Male
Norpred_Incidence	1411.51	2000	Male
Norpred_Incidence	1407.88	2001	Male
Norpred_Incidence	1403.74	2002	Male
Norpred_Incidence	1399.74	2003	Male
Norpred_Incidence	1396.56	2004	Male
Norpred_Incidence	1393.87	2005	Male
Norpred_Incidence	1382.28	2006	Male
Norpred_Incidence	1358.7	2007	Male
Norpred_Incidence	1331.81	2008	Male
Norpred_Incidence	1310.37	2009	Male
Norpred_Incidence	1302.34	2010	Male
Norpred_Incidence	1305.08	2011	Male
Norpred_Incidence	1310.57	2012	Male
Norpred_Incidence	1318.15	2013	Male
Norpred_Incidence	1327.13	2014	Male
Norpred_Incidence	1336.56	2015	Male
Norpred_Incidence	1359.77	2016	Male
Norpred_Incidence	1398.46	2017	Male
Norpred_Incidence	1434.42	2018	Male
Norpred_Incidence	1450	2019	Male
Norpred_Incidence	1447.7	2020	Male
Norpred_Incidence	1449.37	2021	Male
Norpred_Incidence	1476.94	2022	Male
Norpred_Incidence	1487.99	2023	Male
Norpred_Incidence	1499.05	2024	Male
Norpred_Incidence	1510.1	2025	Male
Norpred_Incidence	1521.16	2026	Male
Norpred_Incidence	1532.21	2027	Male
Norpred_Incidence	1537.32	2028	Male
Norpred_Incidence	1542.43	2029	Male
Norpred_Incidence	1547.53	2030	Male
Norpred_Incidence	1552.64	2031	Male
Norpred_Incidence	1557.75	2032	Male
Norpred_Incidence	1556.84	2033	Male
Norpred_Incidence	1555.92	2034	Male
Norpred_Incidence	1555.01	2035	Male
Norpred_Incidence	1554.1	2036	Male
Norpred_Incidence	1553.19	2037	Male
Norpred_Incidence	1553.57	2038	Male
Norpred_Incidence	1553.95	2039	Male
Norpred_Incidence	1554.34	2040	Male
Norpred_Incidence	1554.72	2041	Male
Norpred_Incidence	1555.1	2042	Male
Norpred_Incidence	1555.48	2043	Male
Norpred_Incidence	1555.87	2044	Male
Norpred_Prevalence	3913.48	1990	Both
Norpred_Prevalence	3851.81	1991	Both
Norpred_Prevalence	3795.32	1992	Both
Norpred_Prevalence	3746.95	1993	Both
Norpred_Prevalence	3710.04	1994	Both
Norpred_Prevalence	3685.06	1995	Both
Norpred_Prevalence	3673.33	1996	Both
Norpred_Prevalence	3671.24	1997	Both
Norpred_Prevalence	3673.36	1998	Both
Norpred_Prevalence	3675.88	1999	Both
Norpred_Prevalence	3671.15	2000	Both
Norpred_Prevalence	3659.99	2001	Both
Norpred_Prevalence	3649.14	2002	Both
Norpred_Prevalence	3639.86	2003	Both
Norpred_Prevalence	3634.23	2004	Both
Norpred_Prevalence	3629.41	2005	Both
Norpred_Prevalence	3600.93	2006	Both
Norpred_Prevalence	3540.91	2007	Both
Norpred_Prevalence	3471.69	2008	Both
Norpred_Prevalence	3416.72	2009	Both
Norpred_Prevalence	3396.18	2010	Both
Norpred_Prevalence	3402.44	2011	Both
Norpred_Prevalence	3414.12	2012	Both
Norpred_Prevalence	3430.21	2013	Both
Norpred_Prevalence	3450.66	2014	Both
Norpred_Prevalence	3472.66	2015	Both
Norpred_Prevalence	3534.64	2016	Both
Norpred_Prevalence	3641.5	2017	Both
Norpred_Prevalence	3740.44	2018	Both
Norpred_Prevalence	3780.22	2019	Both
Norpred_Prevalence	3777.06	2020	Both
Norpred_Prevalence	3774.37	2021	Both
Norpred_Prevalence	3854.73	2022	Both
Norpred_Prevalence	3884.92	2023	Both
Norpred_Prevalence	3915.11	2024	Both
Norpred_Prevalence	3945.25	2025	Both
Norpred_Prevalence	3975.35	2026	Both
Norpred_Prevalence	4005.42	2027	Both
Norpred_Prevalence	4021.17	2028	Both
Norpred_Prevalence	4036.9	2029	Both
Norpred_Prevalence	4052.59	2030	Both
Norpred_Prevalence	4068.23	2031	Both
Norpred_Prevalence	4083.83	2032	Both
Norpred_Prevalence	4084.87	2033	Both
Norpred_Prevalence	4085.88	2034	Both
Norpred_Prevalence	4086.83	2035	Both
Norpred_Prevalence	4087.74	2036	Both
Norpred_Prevalence	4088.64	2037	Both
Norpred_Prevalence	4091.98	2038	Both
Norpred_Prevalence	4095.29	2039	Both
Norpred_Prevalence	4098.56	2040	Both
Norpred_Prevalence	4101.8	2041	Both
Norpred_Prevalence	4105.04	2042	Both
Norpred_Prevalence	4108.3	2043	Both
Norpred_Prevalence	4111.55	2044	Both
Norpred_Prevalence	4199.32	1990	Female
Norpred_Prevalence	4144.2	1991	Female
Norpred_Prevalence	4091.95	1992	Female
Norpred_Prevalence	4044.97	1993	Female
Norpred_Prevalence	4007.62	1994	Female
Norpred_Prevalence	3979.3	1995	Female
Norpred_Prevalence	3959.29	1996	Female
Norpred_Prevalence	3944.04	1997	Female
Norpred_Prevalence	3930.99	1998	Female
Norpred_Prevalence	3921.02	1999	Female
Norpred_Prevalence	3909.13	2000	Female
Norpred_Prevalence	3895.45	2001	Female
Norpred_Prevalence	3883.75	2002	Female
Norpred_Prevalence	3874.62	2003	Female
Norpred_Prevalence	3870.87	2004	Female
Norpred_Prevalence	3867.81	2005	Female
Norpred_Prevalence	3841.82	2006	Female
Norpred_Prevalence	3785.37	2007	Female
Norpred_Prevalence	3719.46	2008	Female
Norpred_Prevalence	3667.6	2009	Female
Norpred_Prevalence	3648.55	2010	Female
Norpred_Prevalence	3654.74	2011	Female
Norpred_Prevalence	3665.65	2012	Female
Norpred_Prevalence	3680.19	2013	Female
Norpred_Prevalence	3699.04	2014	Female
Norpred_Prevalence	3718.73	2015	Female
Norpred_Prevalence	3781.37	2016	Female
Norpred_Prevalence	3892.71	2017	Female
Norpred_Prevalence	3995.45	2018	Female
Norpred_Prevalence	4034.38	2019	Female
Norpred_Prevalence	4027.14	2020	Female
Norpred_Prevalence	4019.97	2021	Female
Norpred_Prevalence	4102.94	2022	Female
Norpred_Prevalence	4134.08	2023	Female
Norpred_Prevalence	4165.21	2024	Female
Norpred_Prevalence	4196.35	2025	Female
Norpred_Prevalence	4227.49	2026	Female
Norpred_Prevalence	4258.62	2027	Female
Norpred_Prevalence	4276.77	2028	Female
Norpred_Prevalence	4294.92	2029	Female
Norpred_Prevalence	4313.07	2030	Female
Norpred_Prevalence	4331.22	2031	Female
Norpred_Prevalence	4349.37	2032	Female
Norpred_Prevalence	4354.3	2033	Female
Norpred_Prevalence	4359.23	2034	Female
Norpred_Prevalence	4364.16	2035	Female
Norpred_Prevalence	4369.09	2036	Female
Norpred_Prevalence	4374.02	2037	Female
Norpred_Prevalence	4380.27	2038	Female
Norpred_Prevalence	4386.52	2039	Female
Norpred_Prevalence	4392.77	2040	Female
Norpred_Prevalence	4399.02	2041	Female
Norpred_Prevalence	4405.26	2042	Female
Norpred_Prevalence	4411.51	2043	Female
Norpred_Prevalence	4417.76	2044	Female
Norpred_Prevalence	3641.09	1990	Male
Norpred_Prevalence	3574.09	1991	Male
Norpred_Prevalence	3514.33	1992	Male
Norpred_Prevalence	3465.08	1993	Male
Norpred_Prevalence	3428.95	1994	Male
Norpred_Prevalence	3407.19	1995	Male
Norpred_Prevalence	3402.96	1996	Male
Norpred_Prevalence	3412.74	1997	Male
Norpred_Prevalence	3428.59	1998	Male
Norpred_Prevalence	3442.5	1999	Male
Norpred_Prevalence	3443.96	2000	Male
Norpred_Prevalence	3434.48	2001	Male
Norpred_Prevalence	3423.86	2002	Male
Norpred_Prevalence	3413.73	2003	Male
Norpred_Prevalence	3405.66	2004	Male
Norpred_Prevalence	3398.63	2005	Male
Norpred_Prevalence	3367.54	2006	Male
Norpred_Prevalence	3304.17	2007	Male
Norpred_Prevalence	3231.99	2008	Male
Norpred_Prevalence	3174.51	2009	Male
Norpred_Prevalence	3153.03	2010	Male
Norpred_Prevalence	3159.93	2011	Male
Norpred_Prevalence	3173.27	2012	Male
Norpred_Prevalence	3191.84	2013	Male
Norpred_Prevalence	3214.33	2014	Male
Norpred_Prevalence	3238.41	2015	Male
Norpred_Prevalence	3299.19	2016	Male
Norpred_Prevalence	3400.67	2017	Male
Norpred_Prevalence	3494.56	2018	Male
Norpred_Prevalence	3534	2019	Male
Norpred_Prevalence	3528.64	2020	Male
Norpred_Prevalence	3530.53	2021	Male
Norpred_Prevalence	3612.05	2022	Male
Norpred_Prevalence	3641.1	2023	Male
Norpred_Prevalence	3670.15	2024	Male
Norpred_Prevalence	3699.21	2025	Male
Norpred_Prevalence	3728.26	2026	Male
Norpred_Prevalence	3757.32	2027	Male
Norpred_Prevalence	3770.66	2028	Male
Norpred_Prevalence	3784.01	2029	Male
Norpred_Prevalence	3797.35	2030	Male
Norpred_Prevalence	3810.7	2031	Male
Norpred_Prevalence	3824.04	2032	Male
Norpred_Prevalence	3821.49	2033	Male
Norpred_Prevalence	3818.93	2034	Male
Norpred_Prevalence	3816.37	2035	Male
Norpred_Prevalence	3813.82	2036	Male
Norpred_Prevalence	3811.26	2037	Male
Norpred_Prevalence	3812.11	2038	Male
Norpred_Prevalence	3812.95	2039	Male
Norpred_Prevalence	3813.8	2040	Male
Norpred_Prevalence	3814.65	2041	Male
Norpred_Prevalence	3815.49	2042	Male
Norpred_Prevalence	3816.34	2043	Male
Norpred_Prevalence	3817.18	2044	Male
Norpred_YLDs	30.36	1990	Both
Norpred_YLDs	29.9	1991	Both
Norpred_YLDs	29.46	1992	Both
Norpred_YLDs	29.1	1993	Both
Norpred_YLDs	28.81	1994	Both
Norpred_YLDs	28.62	1995	Both
Norpred_YLDs	28.53	1996	Both
Norpred_YLDs	28.52	1997	Both
Norpred_YLDs	28.54	1998	Both
Norpred_YLDs	28.56	1999	Both
Norpred_YLDs	28.52	2000	Both
Norpred_YLDs	28.44	2001	Both
Norpred_YLDs	28.36	2002	Both
Norpred_YLDs	28.29	2003	Both
Norpred_YLDs	28.25	2004	Both
Norpred_YLDs	28.22	2005	Both
Norpred_YLDs	28	2006	Both
Norpred_YLDs	27.53	2007	Both
Norpred_YLDs	26.99	2008	Both
Norpred_YLDs	26.57	2009	Both
Norpred_YLDs	26.41	2010	Both
Norpred_YLDs	26.46	2011	Both
Norpred_YLDs	26.54	2012	Both
Norpred_YLDs	26.67	2013	Both
Norpred_YLDs	26.82	2014	Both
Norpred_YLDs	26.99	2015	Both
Norpred_YLDs	27.46	2016	Both
Norpred_YLDs	28.29	2017	Both
Norpred_YLDs	29.05	2018	Both
Norpred_YLDs	29.34	2019	Both
Norpred_YLDs	29.31	2020	Both
Norpred_YLDs	29.29	2021	Both
Norpred_YLDs	29.91	2022	Both
Norpred_YLDs	30.14	2023	Both
Norpred_YLDs	30.37	2024	Both
Norpred_YLDs	30.6	2025	Both
Norpred_YLDs	30.83	2026	Both
Norpred_YLDs	31.06	2027	Both
Norpred_YLDs	31.18	2028	Both
Norpred_YLDs	31.3	2029	Both
Norpred_YLDs	31.42	2030	Both
Norpred_YLDs	31.54	2031	Both
Norpred_YLDs	31.66	2032	Both
Norpred_YLDs	31.67	2033	Both
Norpred_YLDs	31.68	2034	Both
Norpred_YLDs	31.68	2035	Both
Norpred_YLDs	31.69	2036	Both
Norpred_YLDs	31.7	2037	Both
Norpred_YLDs	31.73	2038	Both
Norpred_YLDs	31.75	2039	Both
Norpred_YLDs	31.78	2040	Both
Norpred_YLDs	31.8	2041	Both
Norpred_YLDs	31.83	2042	Both
Norpred_YLDs	31.86	2043	Both
Norpred_YLDs	31.88	2044	Both
Norpred_YLDs	32.45	1990	Female
Norpred_YLDs	32.04	1991	Female
Norpred_YLDs	31.64	1992	Female
Norpred_YLDs	31.3	1993	Female
Norpred_YLDs	31.01	1994	Female
Norpred_YLDs	30.8	1995	Female
Norpred_YLDs	30.65	1996	Female
Norpred_YLDs	30.54	1997	Female
Norpred_YLDs	30.43	1998	Female
Norpred_YLDs	30.36	1999	Female
Norpred_YLDs	30.27	2000	Female
Norpred_YLDs	30.17	2001	Female
Norpred_YLDs	30.08	2002	Female
Norpred_YLDs	30	2003	Female
Norpred_YLDs	29.99	2004	Female
Norpred_YLDs	29.97	2005	Female
Norpred_YLDs	29.78	2006	Female
Norpred_YLDs	29.34	2007	Female
Norpred_YLDs	28.83	2008	Female
Norpred_YLDs	28.43	2009	Female
Norpred_YLDs	28.29	2010	Female
Norpred_YLDs	28.33	2011	Female
Norpred_YLDs	28.41	2012	Female
Norpred_YLDs	28.52	2013	Female
Norpred_YLDs	28.66	2014	Female
Norpred_YLDs	28.81	2015	Female
Norpred_YLDs	29.29	2016	Female
Norpred_YLDs	30.14	2017	Female
Norpred_YLDs	30.93	2018	Female
Norpred_YLDs	31.21	2019	Female
Norpred_YLDs	31.14	2020	Female
Norpred_YLDs	31.09	2021	Female
Norpred_YLDs	31.73	2022	Female
Norpred_YLDs	31.96	2023	Female
Norpred_YLDs	32.2	2024	Female
Norpred_YLDs	32.44	2025	Female
Norpred_YLDs	32.67	2026	Female
Norpred_YLDs	32.91	2027	Female
Norpred_YLDs	33.05	2028	Female
Norpred_YLDs	33.19	2029	Female
Norpred_YLDs	33.32	2030	Female
Norpred_YLDs	33.46	2031	Female
Norpred_YLDs	33.6	2032	Female
Norpred_YLDs	33.64	2033	Female
Norpred_YLDs	33.68	2034	Female
Norpred_YLDs	33.72	2035	Female
Norpred_YLDs	33.75	2036	Female
Norpred_YLDs	33.79	2037	Female
Norpred_YLDs	33.84	2038	Female
Norpred_YLDs	33.89	2039	Female
Norpred_YLDs	33.94	2040	Female
Norpred_YLDs	33.99	2041	Female
Norpred_YLDs	34.03	2042	Female
Norpred_YLDs	34.08	2043	Female
Norpred_YLDs	34.13	2044	Female
Norpred_YLDs	28.38	1990	Male
Norpred_YLDs	27.87	1991	Male
Norpred_YLDs	27.4	1992	Male
Norpred_YLDs	27.02	1993	Male
Norpred_YLDs	26.74	1994	Male
Norpred_YLDs	26.56	1995	Male
Norpred_YLDs	26.54	1996	Male
Norpred_YLDs	26.61	1997	Male
Norpred_YLDs	26.74	1998	Male
Norpred_YLDs	26.85	1999	Male
Norpred_YLDs	26.86	2000	Male
Norpred_YLDs	26.79	2001	Male
Norpred_YLDs	26.72	2002	Male
Norpred_YLDs	26.64	2003	Male
Norpred_YLDs	26.57	2004	Male
Norpred_YLDs	26.53	2005	Male
Norpred_YLDs	26.29	2006	Male
Norpred_YLDs	25.79	2007	Male
Norpred_YLDs	25.22	2008	Male
Norpred_YLDs	24.77	2009	Male
Norpred_YLDs	24.61	2010	Male
Norpred_YLDs	24.66	2011	Male
Norpred_YLDs	24.76	2012	Male
Norpred_YLDs	24.9	2013	Male
Norpred_YLDs	25.06	2014	Male
Norpred_YLDs	25.25	2015	Male
Norpred_YLDs	25.72	2016	Male
Norpred_YLDs	26.51	2017	Male
Norpred_YLDs	27.23	2018	Male
Norpred_YLDs	27.54	2019	Male
Norpred_YLDs	27.49	2020	Male
Norpred_YLDs	27.51	2021	Male
Norpred_YLDs	28.13	2022	Male
Norpred_YLDs	28.35	2023	Male
Norpred_YLDs	28.58	2024	Male
Norpred_YLDs	28.8	2025	Male
Norpred_YLDs	29.02	2026	Male
Norpred_YLDs	29.25	2027	Male
Norpred_YLDs	29.35	2028	Male
Norpred_YLDs	29.45	2029	Male
Norpred_YLDs	29.56	2030	Male
Norpred_YLDs	29.66	2031	Male
Norpred_YLDs	29.76	2032	Male
Norpred_YLDs	29.74	2033	Male
Norpred_YLDs	29.73	2034	Male
Norpred_YLDs	29.71	2035	Male
Norpred_YLDs	29.69	2036	Male
Norpred_YLDs	29.67	2037	Male
Norpred_YLDs	29.68	2038	Male
Norpred_YLDs	29.69	2039	Male
Norpred_YLDs	29.69	2040	Male
Norpred_YLDs	29.7	2041	Male
Norpred_YLDs	29.71	2042	Male
Norpred_YLDs	29.72	2043	Male
Norpred_YLDs	29.73	2044	Male

## Sheet: Table S2
	number	year	sex
Norpred_Incidence	20861974.0081334	1990	Both
Norpred_Incidence	21011446.1770756	1991	Both
Norpred_Incidence	21156240.4457816	1992	Both
Norpred_Incidence	21322337.4215678	1993	Both
Norpred_Incidence	21530236.6667514	1994	Both
Norpred_Incidence	21795240.2542136	1995	Both
Norpred_Incidence	22129195.8761652	1996	Both
Norpred_Incidence	22512917.0121977	1997	Both
Norpred_Incidence	22923599.842334	1998	Both
Norpred_Incidence	23346313.8524374	1999	Both
Norpred_Incidence	23735325.1386826	2000	Both
Norpred_Incidence	24108579.7497919	2001	Both
Norpred_Incidence	24486430.3442741	2002	Both
Norpred_Incidence	24869969.0882065	2003	Both
Norpred_Incidence	25262264.9488359	2004	Both
Norpred_Incidence	25644410.2884624	2005	Both
Norpred_Incidence	25879297.0755721	2006	Both
Norpred_Incidence	25903515.3351512	2007	Both
Norpred_Incidence	25843677.1858217	2008	Both
Norpred_Incidence	25844935.3497884	2009	Both
Norpred_Incidence	26047158.0219065	2010	Both
Norpred_Incidence	26423838.294945	2011	Both
Norpred_Incidence	26840160.819161	2012	Both
Norpred_Incidence	27287860.1793914	2013	Both
Norpred_Incidence	27761692.6275524	2014	Both
Norpred_Incidence	28237536.3274177	2015	Both
Norpred_Incidence	29023624.8103908	2016	Both
Norpred_Incidence	30160633.055467	2017	Both
Norpred_Incidence	31246438.3272598	2018	Both
Norpred_Incidence	31872926.3827181	2019	Both
Norpred_Incidence	32118666.0640325	2020	Both
Norpred_Incidence	32359989.5331207	2021	Both
Norpred_Incidence	33188793.3771198	2022	Both
Norpred_Incidence	33669030.1506597	2023	Both
Norpred_Incidence	34142410.6638248	2024	Both
Norpred_Incidence	34609396.8907089	2025	Both
Norpred_Incidence	35069843.5256402	2026	Both
Norpred_Incidence	35525630.2263959	2027	Both
Norpred_Incidence	35824840.6184635	2028	Both
Norpred_Incidence	36108620.9583268	2029	Both
Norpred_Incidence	36383587.1659893	2030	Both
Norpred_Incidence	36655463.136443	2031	Both
Norpred_Incidence	36935243.9388778	2032	Both
Norpred_Incidence	37043044.6641431	2033	Both
Norpred_Incidence	37132545.0794165	2034	Both
Norpred_Incidence	37208274.9831038	2035	Both
Norpred_Incidence	37273201.5051869	2036	Both
Norpred_Incidence	37333529.2219891	2037	Both
Norpred_Incidence	37367178.383566	2038	Both
Norpred_Incidence	37385142.8931591	2039	Both
Norpred_Incidence	37384472.9515524	2040	Both
Norpred_Incidence	37361404.9241714	2041	Both
Norpred_Incidence	37314190.1512699	2042	Both
Norpred_Incidence	37233469.8701768	2043	Both
Norpred_Incidence	37129539.5757774	2044	Both
Norpred_Incidence	10903857.4003302	1990	Female
Norpred_Incidence	11004904.6427487	1991	Female
Norpred_Incidence	11098814.2112063	1992	Female
Norpred_Incidence	11199522.4764414	1993	Female
Norpred_Incidence	11316973.5554233	1994	Female
Norpred_Incidence	11458559.1042991	1995	Female
Norpred_Incidence	11622754.8790297	1996	Female
Norpred_Incidence	11799806.5123455	1997	Female
Norpred_Incidence	11988304.3120621	1998	Female
Norpred_Incidence	12190755.880726	1999	Female
Norpred_Incidence	12394286.8988063	2000	Female
Norpred_Incidence	12603934.7204268	2001	Female
Norpred_Incidence	12818613.2850945	2002	Female
Norpred_Incidence	13038094.4418023	2003	Female
Norpred_Incidence	13263741.3312049	2004	Female
Norpred_Incidence	13484001.4040167	2005	Female
Norpred_Incidence	13635492.8248886	2006	Female
Norpred_Incidence	13687346.873095	2007	Female
Norpred_Incidence	13697855.1468314	2008	Female
Norpred_Incidence	13736235.5083833	2009	Female
Norpred_Incidence	13867671.895559	2010	Female
Norpred_Incidence	14081446.508324	2011	Female
Norpred_Incidence	14314351.6145133	2012	Female
Norpred_Incidence	14562424.2328231	2013	Female
Norpred_Incidence	14822568.6789752	2014	Female
Norpred_Incidence	15082169.3700524	2015	Female
Norpred_Incidence	15503305.1146272	2016	Female
Norpred_Incidence	16106277.6439734	2017	Female
Norpred_Incidence	16679819.0276552	2018	Female
Norpred_Incidence	17010815.9970527	2019	Female
Norpred_Incidence	17143185.0908019	2020	Female
Norpred_Incidence	17273993.1032484	2021	Female
Norpred_Incidence	17692581.1432148	2022	Female
Norpred_Incidence	17963541.5438582	2023	Female
Norpred_Incidence	18230567.4379306	2024	Female
Norpred_Incidence	18494199.5113482	2025	Female
Norpred_Incidence	18754431.7364253	2026	Female
Norpred_Incidence	19012132.8964909	2027	Female
Norpred_Incidence	19198546.341919	2028	Female
Norpred_Incidence	19376098.4402402	2029	Female
Norpred_Incidence	19548045.760035	2030	Female
Norpred_Incidence	19717090.2503774	2031	Female
Norpred_Incidence	19888362.7348305	2032	Female
Norpred_Incidence	19980749.484061	2033	Female
Norpred_Incidence	20062347.6764345	2034	Female
Norpred_Incidence	20135361.8317127	2035	Female
Norpred_Incidence	20201246.2214197	2036	Female
Norpred_Incidence	20263042.2151756	2037	Female
Norpred_Incidence	20306020.0720998	2038	Female
Norpred_Incidence	20338859.4440919	2039	Female
Norpred_Incidence	20360792.4819322	2040	Female
Norpred_Incidence	20370338.9546347	2041	Female
Norpred_Incidence	20366929.6625814	2042	Female
Norpred_Incidence	20344527.4512503	2043	Female
Norpred_Incidence	20308345.5192253	2044	Female
Norpred_Incidence	9958116.60780326	1990	Male
Norpred_Incidence	10006541.5343269	1991	Male
Norpred_Incidence	10057426.2345752	1992	Male
Norpred_Incidence	10122814.9451264	1993	Male
Norpred_Incidence	10213263.1113281	1994	Male
Norpred_Incidence	10336681.1499145	1995	Male
Norpred_Incidence	10506440.9971355	1996	Male
Norpred_Incidence	10713110.4998522	1997	Male
Norpred_Incidence	10935295.5302719	1998	Male
Norpred_Incidence	11155557.9717114	1999	Male
Norpred_Incidence	11341038.2398763	2000	Male
Norpred_Incidence	11504645.0293651	2001	Male
Norpred_Incidence	11667817.0591795	2002	Male
Norpred_Incidence	11831874.6464041	2003	Male
Norpred_Incidence	11998523.617631	2004	Male
Norpred_Incidence	12160408.8844457	2005	Male
Norpred_Incidence	12243804.2506835	2006	Male
Norpred_Incidence	12216168.4620562	2007	Male
Norpred_Incidence	12145822.0389903	2008	Male
Norpred_Incidence	12108699.8414051	2009	Male
Norpred_Incidence	12179486.1263475	2010	Male
Norpred_Incidence	12342391.786621	2011	Male
Norpred_Incidence	12525809.2046477	2012	Male
Norpred_Incidence	12725435.9465683	2013	Male
Norpred_Incidence	12939123.9485772	2014	Male
Norpred_Incidence	13155366.9573653	2015	Male
Norpred_Incidence	13520319.6957637	2016	Male
Norpred_Incidence	14054355.4114937	2017	Male
Norpred_Incidence	14566619.2996046	2018	Male
Norpred_Incidence	14862110.3856655	2019	Male
Norpred_Incidence	14975480.9732306	2020	Male
Norpred_Incidence	15085996.4298723	2021	Male
Norpred_Incidence	15496212.233905	2022	Male
Norpred_Incidence	15705488.6068015	2023	Male
Norpred_Incidence	15911843.2258943	2024	Male
Norpred_Incidence	16115197.3793608	2025	Male
Norpred_Incidence	16315411.7892149	2026	Male
Norpred_Incidence	16513497.329905	2027	Male
Norpred_Incidence	16626294.2765445	2028	Male
Norpred_Incidence	16732522.5180867	2029	Male
Norpred_Incidence	16835541.4059543	2030	Male
Norpred_Incidence	16938372.8860656	2031	Male
Norpred_Incidence	17046881.2040473	2032	Male
Norpred_Incidence	17062295.1800821	2033	Male
Norpred_Incidence	17070197.402982	2034	Male
Norpred_Incidence	17072913.1513911	2035	Male
Norpred_Incidence	17071955.2837671	2036	Male
Norpred_Incidence	17070487.0068136	2037	Male
Norpred_Incidence	17061158.3114663	2038	Male
Norpred_Incidence	17046283.4490672	2039	Male
Norpred_Incidence	17023680.4696201	2040	Male
Norpred_Incidence	16991065.9695367	2041	Male
Norpred_Incidence	16947260.4886885	2042	Male
Norpred_Incidence	16888942.4189265	2043	Male
Norpred_Incidence	16821194.0565521	2044	Male
Norpred_Prevalence	50627785.3514726	1990	Both
Norpred_Prevalence	51010740.5386751	1991	Both
Norpred_Prevalence	51394271.3156797	1992	Both
Norpred_Prevalence	51839446.4683187	1993	Both
Norpred_Prevalence	52396686.636466	1994	Both
Norpred_Prevalence	53106288.8358881	1995	Both
Norpred_Prevalence	54006316.9218024	1996	Both
Norpred_Prevalence	55043185.7324927	1997	Both
Norpred_Prevalence	56145603.0067721	1998	Both
Norpred_Prevalence	57248993.7941988	1999	Both
Norpred_Prevalence	58242163.5363478	2000	Both
Norpred_Prevalence	59172720.7490459	2001	Both
Norpred_Prevalence	60117800.801327	2002	Both
Norpred_Prevalence	61081737.8497372	2003	Both
Norpred_Prevalence	62081968.5839715	2004	Both
Norpred_Prevalence	63064347.1646035	2005	Both
Norpred_Prevalence	63665376.5316898	2006	Both
Norpred_Prevalence	63706197.5781006	2007	Both
Norpred_Prevalence	63531020.9122877	2008	Both
Norpred_Prevalence	63527662.6787647	2009	Both
Norpred_Prevalence	64084312.8549728	2010	Both
Norpred_Prevalence	65114007.9137328	2011	Both
Norpred_Prevalence	66235109.0484453	2012	Both
Norpred_Prevalence	67426055.0010784	2013	Both
Norpred_Prevalence	68685966.713565	2014	Both
Norpred_Prevalence	69950113.1504892	2015	Both
Norpred_Prevalence	72090713.9241313	2016	Both
Norpred_Prevalence	75224909.8192255	2017	Both
Norpred_Prevalence	78231200.4551181	2018	Both
Norpred_Prevalence	7.99593e+07	2019	Both
Norpred_Prevalence	80618741.4952074	2020	Both
Norpred_Prevalence	81258156.8138823	2021	Both
Norpred_Prevalence	83520824.5232925	2022	Both
Norpred_Prevalence	84838152.7577029	2023	Both
Norpred_Prevalence	86135954.7119747	2024	Both
Norpred_Prevalence	87414685.2894972	2025	Both
Norpred_Prevalence	88673059.5789069	2026	Both
Norpred_Prevalence	89912904.1528118	2027	Both
Norpred_Prevalence	90746114.7831469	2028	Both
Norpred_Prevalence	91547110.202863	2029	Both
Norpred_Prevalence	92325629.0033625	2030	Both
Norpred_Prevalence	93089445.5929108	2031	Both
Norpred_Prevalence	93857210.8342175	2032	Both
Norpred_Prevalence	94165329.0197275	2033	Both
Norpred_Prevalence	94426130.2976528	2034	Both
Norpred_Prevalence	94654243.0587639	2035	Both
Norpred_Prevalence	94860686.8890301	2036	Both
Norpred_Prevalence	95066821.4353054	2037	Both
Norpred_Prevalence	95200273.0775204	2038	Both
Norpred_Prevalence	95292547.9349654	2039	Both
Norpred_Prevalence	95339927.3885706	2040	Both
Norpred_Prevalence	95336070.171899	2041	Both
Norpred_Prevalence	95281376.8134946	2042	Both
Norpred_Prevalence	95133684.3212548	2043	Both
Norpred_Prevalence	94924031.5810305	2044	Both
Norpred_Prevalence	26513202.9408756	1990	Female
Norpred_Prevalence	26767327.7747562	1991	Female
Norpred_Prevalence	27008295.971083	1992	Female
Norpred_Prevalence	27269962.6483727	1993	Female
Norpred_Prevalence	27577814.6438436	1994	Female
Norpred_Prevalence	27952634.2074582	1995	Female
Norpred_Prevalence	28391186.8213345	1996	Female
Norpred_Prevalence	28863225.8511429	1997	Female
Norpred_Prevalence	29361570.6919068	1998	Female
Norpred_Prevalence	29882239.2917975	1999	Female
Norpred_Prevalence	30398378.1166607	2000	Female
Norpred_Prevalence	30923457.3540489	2001	Female
Norpred_Prevalence	31465390.3026114	2002	Female
Norpred_Prevalence	32023993.0072418	2003	Female
Norpred_Prevalence	32606209.3112473	2004	Female
Norpred_Prevalence	33179536.3748539	2005	Female
Norpred_Prevalence	33572210.8001674	2006	Female
Norpred_Prevalence	33696149.677653	2007	Female
Norpred_Prevalence	33711448.4651219	2008	Female
Norpred_Prevalence	33804963.1885946	2009	Female
Norpred_Prevalence	34161383.126141	2010	Female
Norpred_Prevalence	34743504.343159	2011	Female
Norpred_Prevalence	35368247.3802164	2012	Female
Norpred_Prevalence	36024477.1619892	2013	Female
Norpred_Prevalence	36712126.5157323	2014	Female
Norpred_Prevalence	37397160.681635	2015	Female
Norpred_Prevalence	38553838.0249905	2016	Female
Norpred_Prevalence	40244188.7195459	2017	Female
Norpred_Prevalence	41863210.3011028	2018	Female
Norpred_Prevalence	42793942.8113206	2019	Female
Norpred_Prevalence	43153113.965494	2020	Female
Norpred_Prevalence	43503841.6450709	2021	Female
Norpred_Prevalence	44651811.1534746	2022	Female
Norpred_Prevalence	45402712.6713015	2023	Female
Norpred_Prevalence	46142598.2539326	2024	Female
Norpred_Prevalence	46872558.6704543	2025	Female
Norpred_Prevalence	47592304.7316744	2026	Female
Norpred_Prevalence	48302791.1326248	2027	Female
Norpred_Prevalence	48827066.6676759	2028	Female
Norpred_Prevalence	49333588.2509466	2029	Female
Norpred_Prevalence	49826487.999824	2030	Female
Norpred_Prevalence	50308731.5297543	2031	Female
Norpred_Prevalence	50788424.9398325	2032	Female
Norpred_Prevalence	51051881.2290448	2033	Female
Norpred_Prevalence	51287016.4345121	2034	Female
Norpred_Prevalence	51500608.0864608	2035	Female
Norpred_Prevalence	51697784.0958176	2036	Female
Norpred_Prevalence	51888885.0244825	2037	Female
Norpred_Prevalence	52030132.2980485	2038	Female
Norpred_Prevalence	52144143.9178444	2039	Female
Norpred_Prevalence	52230714.6299984	2040	Female
Norpred_Prevalence	52287652.117749	2041	Female
Norpred_Prevalence	52315945.9531489	2042	Female
Norpred_Prevalence	52292060.3497053	2043	Female
Norpred_Prevalence	52231044.804904	2044	Female
Norpred_Prevalence	24114582.410597	1990	Male
Norpred_Prevalence	24243412.763919	1991	Male
Norpred_Prevalence	24385975.3445967	1992	Male
Norpred_Prevalence	24569483.819946	1993	Male
Norpred_Prevalence	24818871.9926225	1994	Male
Norpred_Prevalence	25153654.6284299	1995	Male
Norpred_Prevalence	25615130.1004679	1996	Male
Norpred_Prevalence	26179959.8813497	1997	Male
Norpred_Prevalence	26784032.3148653	1998	Male
Norpred_Prevalence	27366754.5024013	1999	Male
Norpred_Prevalence	27843785.4196871	2000	Male
Norpred_Prevalence	28249263.394997	2001	Male
Norpred_Prevalence	28652410.4987156	2002	Male
Norpred_Prevalence	29057744.8424954	2003	Male
Norpred_Prevalence	29475759.2727242	2004	Male
Norpred_Prevalence	29884810.7897496	2005	Male
Norpred_Prevalence	30093165.7315225	2006	Male
Norpred_Prevalence	30010047.9004476	2007	Male
Norpred_Prevalence	29819572.4471658	2008	Male
Norpred_Prevalence	29722699.4901702	2009	Male
Norpred_Prevalence	29922929.7288319	2010	Male
Norpred_Prevalence	30370503.5705738	2011	Male
Norpred_Prevalence	30866861.6682289	2012	Male
Norpred_Prevalence	31401577.8390892	2013	Male
Norpred_Prevalence	31973840.1978327	2014	Male
Norpred_Prevalence	32552952.4688541	2015	Male
Norpred_Prevalence	33536875.8991408	2016	Male
Norpred_Prevalence	34980721.0996796	2017	Male
Norpred_Prevalence	36367990.1540153	2018	Male
Norpred_Prevalence	37165383.4797994	2019	Male
Norpred_Prevalence	37465627.5297134	2020	Male
Norpred_Prevalence	37754315.1688114	2021	Male
Norpred_Prevalence	38869013.3698179	2022	Male
Norpred_Prevalence	39435440.0864014	2023	Male
Norpred_Prevalence	39993356.4580421	2024	Male
Norpred_Prevalence	40542126.6190429	2025	Male
Norpred_Prevalence	41080754.8472326	2026	Male
Norpred_Prevalence	41610113.020187	2027	Male
Norpred_Prevalence	41919048.115471	2028	Male
Norpred_Prevalence	42213521.9519164	2029	Male
Norpred_Prevalence	42499141.0035385	2030	Male
Norpred_Prevalence	42780714.0631565	2031	Male
Norpred_Prevalence	43068785.8943851	2032	Male
Norpred_Prevalence	43113447.7906828	2033	Male
Norpred_Prevalence	43139113.8631408	2034	Male
Norpred_Prevalence	43153634.9723031	2035	Male
Norpred_Prevalence	43162902.7932125	2036	Male
Norpred_Prevalence	43177936.4108229	2037	Male
Norpred_Prevalence	43170140.7794719	2038	Male
Norpred_Prevalence	43148404.0171209	2039	Male
Norpred_Prevalence	43109212.7585722	2040	Male
Norpred_Prevalence	4.30484e+07	2041	Male
Norpred_Prevalence	42965430.8603457	2042	Male
Norpred_Prevalence	42841623.9715495	2043	Male
Norpred_Prevalence	42692986.7761266	2044	Male
Norpred_YLDs	393827.67097777	1990	Both
Norpred_YLDs	396918.743842907	1991	Both
Norpred_YLDs	399907	1992	Both
Norpred_YLDs	403488.731603024	1993	Both
Norpred_YLDs	407773.704922753	1994	Both
Norpred_YLDs	413240.494957604	1995	Both
Norpred_YLDs	420263.892077976	1996	Both
Norpred_YLDs	428283.028022699	1997	Both
Norpred_YLDs	436804.70328883	1998	Both
Norpred_YLDs	445286.858185728	1999	Both
Norpred_YLDs	452956.010811869	2000	Both
Norpred_YLDs	460123.71285665	2001	Both
Norpred_YLDs	467475.904695399	2002	Both
Norpred_YLDs	474796.318299176	2003	Both
Norpred_YLDs	482590.570251123	2004	Both
Norpred_YLDs	490242.592013227	2005	Both
Norpred_YLDs	494866.724773771	2006	Both
Norpred_YLDs	494983.627279787	2007	Both
Norpred_YLDs	493413.111595867	2008	Both
Norpred_YLDs	493265.194769007	2009	Both
Norpred_YLDs	497487.862001032	2010	Both
Norpred_YLDs	505176.96582793	2011	Both
Norpred_YLDs	513591.022478638	2012	Both
Norpred_YLDs	522499.38414589	2013	Both
Norpred_YLDs	531835.56525414	2014	Both
Norpred_YLDs	541268.682781153	2015	Both
Norpred_YLDs	557364.096209612	2016	Both
Norpred_YLDs	581243.324990764	2017	Both
Norpred_YLDs	603973.212786753	2018	Both
Norpred_YLDs	616737.372038518	2019	Both
Norpred_YLDs	621286.056303817	2020	Both
Norpred_YLDs	625787.045039986	2021	Both
Norpred_YLDs	642823.101858827	2022	Both
Norpred_YLDs	652510.834254559	2023	Both
Norpred_YLDs	662011.526821638	2024	Both
Norpred_YLDs	671339.869604435	2025	Both
Norpred_YLDs	680498.577699713	2026	Both
Norpred_YLDs	689515.238975814	2027	Both
Norpred_YLDs	695441.430019238	2028	Both
Norpred_YLDs	701092.938441169	2029	Both
Norpred_YLDs	706559.677508235	2030	Both
Norpred_YLDs	711917.772370679	2031	Both
Norpred_YLDs	717329.194181871	2032	Both
Norpred_YLDs	719268.187525532	2033	Both
Norpred_YLDs	720834.307592245	2034	Both
Norpred_YLDs	722151.052841099	2035	Both
Norpred_YLDs	723315.033457826	2036	Both
Norpred_YLDs	724505.051316566	2037	Both
Norpred_YLDs	725132.19443353	2038	Both
Norpred_YLDs	725432.531258478	2039	Both
Norpred_YLDs	725388.325361508	2040	Both
Norpred_YLDs	724961.973327187	2041	Both
Norpred_YLDs	724167.938537908	2042	Both
Norpred_YLDs	722663.426832441	2043	Both
Norpred_YLDs	720677.742011982	2044	Both
Norpred_YLDs	205233.746532094	1990	Female
Norpred_YLDs	207292.897394593	1991	Female
Norpred_YLDs	209165.459711688	1992	Female
Norpred_YLDs	211297.719462658	1993	Female
Norpred_YLDs	213667.010300059	1994	Female
Norpred_YLDs	216603.178099108	1995	Female
Norpred_YLDs	219990.86174887	1996	Female
Norpred_YLDs	223660.408185969	1997	Female
Norpred_YLDs	227448.54171511	1998	Female
Norpred_YLDs	231430.061180216	1999	Female
Norpred_YLDs	235392.498324547	2000	Female
Norpred_YLDs	239458.950417041	2001	Female
Norpred_YLDs	243599.463969834	2002	Female
Norpred_YLDs	247859.039507543	2003	Female
Norpred_YLDs	252450.617678545	2004	Female
Norpred_YLDs	256885.311889121	2005	Female
Norpred_YLDs	259891.334099463	2006	Female
Norpred_YLDs	260792.498109819	2007	Female
Norpred_YLDs	260813.438133909	2008	Female
Norpred_YLDs	261454.097953934	2009	Female
Norpred_YLDs	264146.254582325	2010	Female
Norpred_YLDs	268482.767319939	2011	Female
Norpred_YLDs	273143.629734321	2012	Female
Norpred_YLDs	278049.849617919	2013	Female
Norpred_YLDs	283128.410892091	2014	Female
Norpred_YLDs	288142.751557584	2015	Female
Norpred_YLDs	296826.915654271	2016	Female
Norpred_YLDs	309630.522684995	2017	Female
Norpred_YLDs	321786.867168801	2018	Female
Norpred_YLDs	328547.96830926	2019	Female
Norpred_YLDs	331006.249329831	2020	Female
Norpred_YLDs	333447.86488504	2021	Female
Norpred_YLDs	342147.052894274	2022	Female
Norpred_YLDs	347635.749664388	2023	Female
Norpred_YLDs	353018.951980889	2024	Female
Norpred_YLDs	358310.023495939	2025	Female
Norpred_YLDs	363513.156086867	2026	Female
Norpred_YLDs	368643.10959314	2027	Female
Norpred_YLDs	372366.712859717	2028	Female
Norpred_YLDs	375938.194088011	2029	Female
Norpred_YLDs	379397.106261748	2030	Female
Norpred_YLDs	382775.057679207	2031	Female
Norpred_YLDs	386144.562212942	2032	Female
Norpred_YLDs	387892.855771454	2033	Female
Norpred_YLDs	389418.46813756	2034	Female
Norpred_YLDs	390780	2035	Female
Norpred_YLDs	392022.741779793	2036	Female
Norpred_YLDs	393235.245434196	2037	Female
Norpred_YLDs	394066.234705847	2038	Female
Norpred_YLDs	394684.555592838	2039	Female
Norpred_YLDs	395093.668577822	2040	Female
Norpred_YLDs	395282.472428885	2041	Female
Norpred_YLDs	395264.608415283	2042	Female
Norpred_YLDs	394851.104624687	2043	Female
Norpred_YLDs	394151.943527507	2044	Female
Norpred_YLDs	188593.924445677	1990	Male
Norpred_YLDs	189625.846448314	1991	Male
Norpred_YLDs	190741.053448812	1992	Male
Norpred_YLDs	192191.012140366	1993	Male
Norpred_YLDs	194106.694622694	1994	Male
Norpred_YLDs	196637.316858496	1995	Male
Norpred_YLDs	200273.030329107	1996	Male
Norpred_YLDs	204622.61983673	1997	Male
Norpred_YLDs	209356.16157372	1998	Male
Norpred_YLDs	213856.797005512	1999	Male
Norpred_YLDs	217563.512487322	2000	Male
Norpred_YLDs	220664.762439609	2001	Male
Norpred_YLDs	223876.440725564	2002	Male
Norpred_YLDs	226937.278791634	2003	Male
Norpred_YLDs	230139.952572578	2004	Male
Norpred_YLDs	233357.280124106	2005	Male
Norpred_YLDs	234975.390674308	2006	Male
Norpred_YLDs	234191.129169969	2007	Male
Norpred_YLDs	232599.673461957	2008	Male
Norpred_YLDs	231811.096815073	2009	Male
Norpred_YLDs	233341.607418707	2010	Male
Norpred_YLDs	236694.198507991	2011	Male
Norpred_YLDs	240447.392744318	2012	Male
Norpred_YLDs	244449.53452797	2013	Male
Norpred_YLDs	248707.154362049	2014	Male
Norpred_YLDs	253125.931223569	2015	Male
Norpred_YLDs	260537.180555341	2016	Male
Norpred_YLDs	271612.802305769	2017	Male
Norpred_YLDs	282186.345617952	2018	Male
Norpred_YLDs	288189.403729258	2019	Male
Norpred_YLDs	290279.806973986	2020	Male
Norpred_YLDs	292339.180154946	2021	Male
Norpred_YLDs	300676.048964553	2022	Male
Norpred_YLDs	304875.08459017	2023	Male
Norpred_YLDs	308992.574840748	2024	Male
Norpred_YLDs	313029.846108496	2025	Male
Norpred_YLDs	316985.421612846	2026	Male
Norpred_YLDs	320872.129382674	2027	Male
Norpred_YLDs	323074.717159521	2028	Male
Norpred_YLDs	325154.744353158	2029	Male
Norpred_YLDs	327162.571246486	2030	Male
Norpred_YLDs	329142.714691472	2031	Male
Norpred_YLDs	331184.631968929	2032	Male
Norpred_YLDs	331375.331754078	2033	Male
Norpred_YLDs	331415.839454685	2034	Male
Norpred_YLDs	331371.360805799	2035	Male
Norpred_YLDs	331292.291678033	2036	Male
Norpred_YLDs	331269.80588237	2037	Male
Norpred_YLDs	331065.959727684	2038	Male
Norpred_YLDs	330747.97566564	2039	Male
Norpred_YLDs	330294.656783686	2040	Male
Norpred_YLDs	329679.500898302	2041	Male
Norpred_YLDs	328903.330122625	2042	Male
Norpred_YLDs	327812.322207754	2043	Male
Norpred_YLDs	326525.798484476	2044	Male
