# Supplementary material for: Burdens of Gastroesophageal Reflux Disease in China: Findings from the 2021 GBD Study
Source: PLoS One. 2025 Oct 17;20(10):e0334719. doi: 10.1371/journal.pone.0334719 (PMC12533892; doi:10.1371/journal.pone.0334719)
Supplement: S3 Table — (XLSX) [file pone.0334719.s003.xlsx]

## Sheet: Index
Burdens of Gastroesophageal Reflux Disease in China: Findings from the 2021 GBD Study
Zhiqiang Liang1,#; Zehui Hou1,#; Zhuomin Yu1,# ; Bing Zeng 1,; Fang Li2 ; Jingjing Wu2; Yingru Li 1,*; Zhipeng Jiang2,*
S3Table. Details of result of ARIMA models
Table S1 ARIMA models for Prevalence of gastroesophageal reflux disease
Table S2 ARIMA models for Incidence of gastroesophageal reflux disease
Table S3 ARIMA models for YLDs of gastroesophageal reflux disease

## Sheet: Table S1
Series	Year	Forecast	Lower_95	Upper_95
Prevalence - Both	2022	82556072.953373	82121089.374716	8.29911e+07
Prevalence - Both	2023	84190494.384162	82752085.669661	85628903.098664
Prevalence - Both	2024	85721637.765499	83014578.265528	8.84287e+07
Prevalence - Both	2025	86871861.841643	82989888.200112	90753835.483175
Prevalence - Both	2026	87753797.755334	82933954.033088	92573641.477579
Prevalence - Both	2027	88640273.511795	83058254.542384	94222292.481206
Prevalence - Both	2028	89681555.201696	83391883.611893	95971226.791499
Prevalence - Both	2029	90827807.862037	83808720.962915	9.78469e+07
Prevalence - Both	2030	91947502.574847	84177595.242346	99717409.907347
Prevalence - Both	2031	92970682.323198	84473015.468761	101468349.177635
Prevalence - Both	2032	93927450.289888	84757234.305448	103097666.274327
Prevalence - Both	2033	94887626.499587	85097661.727389	104677591.271785
Prevalence - Both	2034	95888607.442497	85510794.057853	106266420.827141
Prevalence - Both	2035	96916611.213354	85966352.963531	107866869.463176
Prevalence - Both	2036	97937688.448967	86427773.614927	109447603.283007
Prevalence - Both	2037	98934246.674294	86883521.403289	1.10985e+08
Prevalence - Both	2038	99914331.830882	87346365.650896	112482298.010868
Prevalence - Both	2039	100895818.088041	8.78329e+07	113958723.604272
Prevalence - Both	2040	101888011.21651	88347535.067988	115428487.365032
Prevalence - Both	2041	102887130.369574	88882282.173399	116891978.565749
Prevalence - Both	2042	103884423.111759	89427083.546463	118341762.677056
Prevalence - Both	2043	104875473.457282	89978081.422275	119772865.492289
Prevalence - Both	2044	105862430.996597	90537824.857571	121187037.135624
Prevalence - Female	2022	44294344.473035	4.40631e+07	4.45256e+07
Prevalence - Female	2023	45334817.002222	44543022.526118	46126611.478325
Prevalence - Female	2024	46343748.425685	44779296.916944	47908199.934425
Prevalence - Female	2025	47105188.270041	4.47355e+07	49474849.222352
Prevalence - Female	2026	47693112.332746	44570026.142055	50816198.523437
Prevalence - Female	2027	48322949.491885	44464259.206295	52181639.777474
Prevalence - Female	2028	49111974.669179	44454560.895898	53769388.442459
Prevalence - Female	2029	49996911.715182	44427786.905389	55566036.524974
Prevalence - Female	2030	50842435.064581	4.42641e+07	57420750.737323
Prevalence - Female	2031	51587073.688562	43951836.741833	5.92223e+07
Prevalence - Female	2032	52280255.311423	43570596.353476	6.09899e+07
Prevalence - Female	2033	53005816.776881	43197300.284269	62814333.269494
Prevalence - Female	2034	53794418.578789	4.28393e+07	64749505.922477
Prevalence - Female	2035	5.46095e+07	42447819.689263	66771278.817077
Prevalence - Female	2036	5.54e+07	41979002.463113	68820962.323366
Prevalence - Female	2037	56151562.972207	41434346.790343	70868779.154071
Prevalence - Female	2038	56890234.483498	4.0848e+07	72932454.391336
Prevalence - Female	2039	57646858.145011	4.02477e+07	75045999.414572
Prevalence - Female	2040	58427096.959043	39632035.629227	7.72222e+07
Prevalence - Female	2041	59213047.977797	38980568.286686	79445527.668907
Prevalence - Female	2042	59986393.811378	38278764.091933	81694023.530822
Prevalence - Female	2043	60745590.785645	3.75305e+07	8.39606e+07
Prevalence - Female	2044	61502707.413129	36750323.826243	86255091.000015
Prevalence - Male	2022	3.83145e+07	38104708.506824	38524376.224215
Prevalence - Male	2023	39039598.486819	38340751.103114	39738445.870525
Prevalence - Male	2024	39724256.764154	38400571.013023	41047942.515284
Prevalence - Male	2025	40249952.543897	38336989.221668	42162915.866126
Prevalence - Male	2026	40657856.660009	38265120.477378	4.30506e+07
Prevalence - Male	2027	41055679.371951	38271470.673635	43839888.070267
Prevalence - Male	2028	41507349.080372	38367476.524242	44647221.636502
Prevalence - Male	2029	42001274.793585	38505359.974632	45497189.612537
Prevalence - Male	2030	42491457.904937	38634125.089971	46348790.719903
Prevalence - Male	2031	42949432.427965	38740237.102342	47158627.753588
Prevalence - Male	2032	4.33811e+07	3.88429e+07	4.79192e+07
Prevalence - Male	2033	43808827.267841	38965910.956517	48651743.579165
Prevalence - Male	2034	44247640.823179	39117148.326643	49378133.319714
Prevalence - Male	2035	44696308.990542	39288562.378258	50104055.602826
Prevalence - Male	2036	45145227.989126	39468032.585827	50822423.392426
Prevalence - Male	2037	45587697.013058	39649876.231256	5.15255e+07
Prevalence - Male	2038	46024319.833892	3.98361e+07	52212493.378693
Prevalence - Male	2039	46459735.119468	40031371.510058	52888098.728878
Prevalence - Male	2040	46897378.588868	40237507.090546	53557250.087191
Prevalence - Male	2041	47337280.195011	40452962.276513	5.42216e+07
Prevalence - Male	2042	47777459.575572	40674842.716403	54880076.434741
Prevalence - Male	2043	48216365.115995	4.09014e+07	55531364.407241
Prevalence - Male	2044	48653983.113803	4.11325e+07	56175498.389405

## Sheet: Table S2
Series	Year	Forecast	Lower_95	Upper_95
Incidence - Both	2022	32837888.640426	32682178.717933	32993598.562919
Incidence - Both	2023	33429861.251011	32912610.108797	33947112.393224
Incidence - Both	2024	33987302.057007	33011527.610879	34963076.503135
Incidence - Both	2025	3.44148e+07	33012584.728164	35817010.157637
Incidence - Both	2026	34749771.169058	33006010.686056	36493531.652059
Incidence - Both	2027	35083824.347857	33063316.213621	37104332.482092
Incidence - Both	2028	35468336.100214	33193700.108566	37742972.091862
Incidence - Both	2029	35888622.803953	33355061.387236	38422184.220671
Incidence - Both	2030	36302239.122246	33503476.869091	39101001.375402
Incidence - Both	2031	36685514.986792	33629336.803826	39741693.169757
Incidence - Both	2032	37046727.920833	33751879.340299	40341576.501368
Incidence - Both	2033	3.74077e+07	33892734.518216	40922604.645564
Incidence - Both	2034	37780869.679387	34057812.216607	41503927.142167
Incidence - Both	2035	38163015.775125	3.42381e+07	42087897.213851
Incidence - Both	2036	38543915.194174	34422149.522411	42665680.865937
Incidence - Both	2037	38917712.720971	34605599.525015	43229825.916927
Incidence - Both	2038	39286231.061748	3.47918e+07	43780683.180246
Incidence - Both	2039	39654656.396311	34985598.518479	44323714.274143
Incidence - Both	2040	40026046.055301	35188625.235351	44863466.875252
Incidence - Both	2041	40399659.211083	35398729.159455	45400589.262712
Incidence - Both	2042	40773051.533617	35612894.175499	45933208.891735
Incidence - Both	2043	41144778.112992	35829721.127833	46459835.098152
Incidence - Both	2044	41515238.026467	36049690.546669	46980785.506265
Incidence - Female	2022	17558761.917292	17477852.238704	1.76397e+07
Incidence - Female	2023	17923960.671403	1.76448e+07	18203107.559097
Incidence - Female	2024	1.82786e+07	17724173.975782	18832996.199997
Incidence - Female	2025	18551398.749378	17707619.903512	19395177.595244
Incidence - Female	2026	18767141.311292	17650310.614852	19883972.007732
Incidence - Female	2027	18996052.357704	1.76119e+07	20380246.822538
Incidence - Female	2028	19275983.703065	17602783.993449	20949183.412681
Incidence - Female	2029	19586827.522988	17585713.462894	21587941.583083
Incidence - Female	2030	19885764.251595	17522349.354059	22249179.149131
Incidence - Female	2031	20153296.044915	1.74095e+07	2.28971e+07
Incidence - Female	2032	20404505.812306	17272590.256126	23536421.368486
Incidence - Female	2033	20665181.330145	17135770.746922	24194591.913369
Incidence - Female	2034	20944948.809699	17001357.254969	2.48885e+07
Incidence - Female	2035	21233053.705366	16854486.694359	25611620.716373
Incidence - Female	2036	21514152.416137	16681944.050818	26346360.781457
Incidence - Female	2037	21783784.579201	16484151.761666	27083417.396736
Incidence - Female	2038	22049349.666685	16271283.870826	27827415.462543
Incidence - Female	2039	22319865.130017	16051633.001256	28588097.258777
Incidence - Female	2040	22597184.301557	15824984.868841	29369383.734273
Incidence - Female	2041	22876352.068473	15585579.806794	30167124.330152
Incidence - Female	2042	23152136.695736	15329256.790494	30975016.600978
Incidence - Female	2043	23423934.189776	15057069.465662	31790798.913889
Incidence - Female	2044	23694991.517893	1.47731e+07	32616898.353395
Incidence - Male	2022	15296471.992621	15219281.658965	15373662.326276
Incidence - Male	2023	15565348.498382	1.53075e+07	15823233.594513
Incidence - Male	2024	15818951.487824	15329948.115073	16307954.860575
Incidence - Male	2025	16015470.901137	15308095.838008	16722845.964266
Incidence - Male	2026	16170021.975447	15284460.426276	17055583.524617
Incidence - Male	2027	1.63207e+07	15289781.560661	17351575.387659
Incidence - Male	2028	16489825.279417	15327573.954899	17652076.603935
Incidence - Male	2029	16673576.793538	15380778.293595	1.79664e+07
Incidence - Male	2030	16856233.735809	1.54315e+07	18280932.628589
Incidence - Male	2031	17028060.540638	15475046.389199	18581074.692078
Incidence - Male	2032	17190918.169447	15517773.939546	18864062.399348
Incidence - Male	2033	1.73523e+07	15567701.943614	19136857.664526
Incidence - Male	2034	17517174.025791	15627533.628636	19406814.422947
Incidence - Male	2035	17685329.375296	15694601.893855	19676056.856738
Incidence - Male	2036	17853670.244132	15764867.009782	19942473.478481
Incidence - Male	2037	18019993.173229	15836365.077999	2.02036e+07
Incidence - Male	2038	1.81844e+07	15909655.279009	20459188.627532
Incidence - Male	2039	18348399.955605	15986139.237049	20710660.674161
Incidence - Male	2040	18513034.849933	16066436.149047	20959633.550819
Incidence - Male	2041	18678380.696311	16150049.101534	21206712.291087
Incidence - Male	2042	1.88438e+07	16236052.024005	21451640.260135
Incidence - Male	2043	19008943.828287	16323845.152671	21694042.503903
Incidence - Male	2044	19173646.186916	16413359.008047	21933933.365785

## Sheet: Table S3
Series	Year	Forecast	Lower_95	Upper_95
YLDs - Both	2022	635573	632329	638818
YLDs - Both	2023	648287	637469	659104
YLDs - Both	2024	660165	639747	680583
YLDs - Both	2025	668818	639581	698055
YLDs - Both	2026	675189	639047	711330
YLDs - Both	2027	681673	640029	723316
YLDs - Both	2028	689624	642874	736373
YLDs - Both	2029	698575	646473	750678
YLDs - Both	2030	707280	649586	764973
YLDs - Both	2031	715056	651936	778176
YLDs - Both	2032	722199	654113	790284
YLDs - Both	2033	729406	656790	802022
YLDs - Both	2034	737057	660150	813964
YLDs - Both	2035	745001	663888	826114
YLDs - Both	2036	752869	667616	838121
YLDs - Both	2037	760468	671211	849724
YLDs - Both	2038	767890	674819	860961
YLDs - Both	2039	775340	678633	872047
YLDs - Both	2040	782922	682709	883136
YLDs - Both	2041	790590	686958	894221
YLDs - Both	2042	798233	691263	905203
YLDs - Both	2043	805799	695580	916017
YLDs - Both	2044	813315	699946	926683
YLDs - Female	2022	338270	336505	340036
YLDs - Female	2023	343083	337320	348846
YLDs - Female	2024	347552	337008	358095
YLDs - Female	2025	351846	336949	366742
YLDs - Female	2026	356051	337303	374799
YLDs - Female	2027	360212	338050	382374
YLDs - Female	2028	364350	339129	389571
YLDs - Female	2029	368477	340481	396472
YLDs - Female	2030	372597	342056	403139
YLDs - Female	2031	376715	343813	409617
YLDs - Female	2032	380831	345723	415940
YLDs - Female	2033	384947	347760	422134
YLDs - Female	2034	389062	349905	428219
YLDs - Female	2035	393177	352144	434209
YLDs - Female	2036	397292	354465	440118
YLDs - Female	2037	401406	356858	445954
YLDs - Female	2038	405521	359315	451727
YLDs - Female	2039	409636	361829	457442
YLDs - Female	2040	413750	364396	463105
YLDs - Female	2041	417865	367009	468721
YLDs - Female	2042	421980	369665	474294
YLDs - Female	2043	426094	372361	479828
YLDs - Female	2044	430209	375093	485325
YLDs - Male	2022	296873	295277	298469
YLDs - Male	2023	302990	297645	308335
YLDs - Male	2024	308697	298537	318858
YLDs - Male	2025	312810	298137	327484
YLDs - Male	2026	315748	297461	334035
YLDs - Male	2027	318653	297456	339849
YLDs - Male	2028	322209	298341	346077
YLDs - Male	2029	326253	299634	352873
YLDs - Male	2030	330224	300746	359702
YLDs - Male	2031	333780	301505	366055
YLDs - Male	2032	337013	302146	371880
YLDs - Male	2033	340229	302984	377474
YLDs - Male	2034	343622	304132	383111
YLDs - Male	2035	347155	305482	388829
YLDs - Male	2036	350679	306863	394495
YLDs - Male	2037	354094	308200	399988
YLDs - Male	2038	357420	309537	405304
YLDs - Male	2039	360740	310956	410523
YLDs - Male	2040	364107	312493	415720
YLDs - Male	2041	367514	314122	420906
YLDs - Male	2042	370921	315794	426048
YLDs - Male	2043	374300	317483	431116
YLDs - Male	2044	377654	319197	436111
