# Supplementary material for: Burdens of Gastroesophageal Reflux Disease in China: Findings from the 2021 GBD Study
Source: PLoS One. 2025 Oct 17;20(10):e0334719. doi: 10.1371/journal.pone.0334719 (PMC12533892; doi:10.1371/journal.pone.0334719)
Supplement: S1 Data — This compressed ZIP archive contains all underlying data required to reproduce the figures and tables presented in the manuscript. These supporting information has been uploaded to a public repository and is accessible via the following https://doi.org/10.6084/m9.figshare.30287137. (ZIP) [file pone.0334719.s004.zip]

Archive with 1 entries (1 files):
- GBD_table.csv
